# Supplementary material for: Microbial profile of the appendix niche in acute appendicitis: a novel sampling approach
Source: FEBS Open Bio. 2025 Aug 22;15(12):2001–20. doi: 10.1002/2211-5463.70105 (PMC12667213; doi:10.1002/2211-5463.70105)
Supplement: Supplementary file 2 — Table S1. Information on patients' phenotype. Table S2. Information on sequencing data. Table S3. PERMANOVA of phenotype and taxon at the genus, species and pathway level. Table S4. Relative abundance of all phyla. Table S5. Relative abundance of all genera. Table S6. Kruskal–Wallis rank sum test. Table S7. Abundance of the GO pathway. Table S8. Abundance of the UniRef pathway. Table S9. Alpha diversity. Table S10. Correlation between species and pathway. [file FEB4-15-2001-s001.xlsx]

## Sheet: sTable1.Phe_clinical
sTable1.The information of patients` phenotype.
ID	Age	Sex	Days_after_sample	hemameba	neutrophil	CRP	Fecal	Type	Periappendicitis	Alvarado score	Antibacteria
L1	39	1	7	14.7	0.91	157.88	Y	Suppurative	Y	9	N
L10	30	0	3	4.5	0.54	0.2	Y	Simple	N	5	N
L12	52	1	6	9.1	0.71	0.27	Y	Simple	N	4	N
L14	20	0	2	4.3	0.5	0.37	N	Simple	Y	3	N
L15	52	0	6	4.2	0.53	1.11	N	Suppurative	Y	6	N
L16	16	0	1	4.7	0.67	0.25	Y	Simple	N	4	N
L18	24	1	3	7.41	0.5	67.3	Y	Simple	Y	4	N
L19	18	1	1	4.18	0.41	0.5	N	Simple	Y	4	N
L2	14	0	1	0.55	0.74	0.5	N	Simple	Y	5	N
L20	21	0	5	7.76	0.71	67.3	N	Suppurative	Y	7	N
L21	18	1	1	5.04	0.53	0.5	Y	Simple	Y	3	N
L22	52	0	2	8.18	0.6	0.67	Y	Simple	Y	3	N
L26	45	1	2	10.92	0.85	0.5	Y	Suppurative	Y	8	N
L27	15	0	3	4.95	0.68	0.5	Y	Simple	Y	3	N
L30	19	1	1	6.92	0.61	0.61	Y	Simple	Y	4	N
L4	16	0	9	5.59	0.7	0.5	N	Simple	N	3	N
L5	15	1	3	8.18	0.6	0.5	N	Simple	N	4	N
L6	52	1	2	14.7	0.78	7.61	Y	Suppurative	Y	9	N
L7	35	0	6	11.6	0.85	41.33	N	Suppurative	Y	10	N
L9	58	0	4	5.66	0.63	0.5	N	Simple	N	5	N

## Sheet: sTable2.Filter_selected
sTable2.The information of sequencing data.		The information of sequencing data
ID	Group	Read1 before filtering:	total_reads	total_bases	Q20_bases	Q30_bases	Read2 before filtering:	total_reads	total_bases	Q20_bases	Q30_bases	Read1 after filtering:	total_reads	total_bases	Q20_bases	Q30_bases	Read2 after filtering:	total_reads	total_bases	Q20_bases	Q30_bases	Total_reads_all	Host_rate	Clean_reads
LW10A	Epityphlon	Read1 before filtering:	59233583	8885037450	8741099570(98.38%)	8411410584(94.6694%)	Read2 before filtering:	59233583	8885037450	8750749418(98.4886%)	8321747277(93.6602%)	Read1 after filtering:	59185318	8835968515	8692891969(98.3807%)	8366008591(94.6813%)	Read2 after filtering:	59185318	8835968515	8703046491(98.4957%)	8277288978(93.6772%)	118370636	0.7737	2.67873e+07
LW12C	Cecum	Read1 before filtering:	63054736	9458210400	9319406241(98.5324%)	8978362547(94.9267%)	Read2 before filtering:	63054736	9458210400	9315543643(98.4916%)	8876180113(93.8463%)	Read1 after filtering:	63049001	9366029296	9228450685(98.5311%)	8893320440(94.9529%)	Read2 after filtering:	63049001	9366029296	9227055184(98.5162%)	8794422493(93.897%)	126098002	0.0227	1.23236e+08
LW14A	Epityphlon	Read1 before filtering:	59638342	8945751300	8816887010(98.5595%)	8495218558(94.9637%)	Read2 before filtering:	59638342	8945751300	8819751230(98.5915%)	8426227879(94.1925%)	Read1 after filtering:	59623336	8847159738	8719629806(98.5585%)	8404290988(94.9942%)	Read2 after filtering:	59623336	8847159738	8725374455(98.6235%)	8339332211(94.26%)	119246672	0.2238	9.25593e+07
LW14B	Terminal ileum	Read1 before filtering:	38528240	5779236000	5696859970(98.5746%)	5506469644(95.2802%)	Read2 before filtering:	38528240	5779236000	5612655168(97.1176%)	5226494567(90.4357%)	Read1 after filtering:	38525924	5727246034	5645955983(98.5806%)	5458314064(95.3043%)	Read2 after filtering:	38525924	5727246034	5564394782(97.1566%)	5183355690(90.5035%)	77051848	0.0027	7.68438e+07
LW14C	Cecum	Read1 before filtering:	61276857	9191528550	9048354680(98.4423%)	8714114238(94.8059%)	Read2 before filtering:	61276857	9191528550	9034392090(98.2904%)	8572172364(93.2617%)	Read1 after filtering:	61274668	9130760344	8988477804(98.4417%)	8657749606(94.8196%)	Read2 after filtering:	61274668	9130760344	8976313404(98.3085%)	8518670973(93.2964%)	122549336	0.0023	1.22267e+08
LW15A	Epityphlon	Read1 before filtering:	62595712	9389356800	9230542156(98.3086%)	8878274100(94.5568%)	Read2 before filtering:	62595712	9389356800	9249286447(98.5082%)	8783544937(93.5479%)	Read1 after filtering:	62529329	9342397110	9184493304(98.3098%)	8834672582(94.5654%)	Read2 after filtering:	62529329	9342397110	9203634843(98.5147%)	8741123189(93.564%)	125058658	0.9844	1.95092e+06
LW15B	Terminal ileum	Read1 before filtering:	46324982	6948747300	6853197258(98.6249%)	6626430022(95.3615%)	Read2 before filtering:	46324982	6948747300	6797864967(97.8286%)	6456957338(92.9226%)	Read1 after filtering:	46292534	6818910179	6725924393(98.6364%)	6504864954(95.3945%)	Read2 after filtering:	46292534	6818910179	6674267896(97.8788%)	6343674215(93.0306%)	92585068	0.947	4.90701e+06
LW15C	Cecum	Read1 before filtering:	66323062	9948459300	9788969283(98.3968%)	9419017353(94.6782%)	Read2 before filtering:	66323062	9948459300	9811365701(98.622%)	9332080143(93.8043%)	Read1 after filtering:	66312855	9846615894	9688505369(98.3943%)	9324139452(94.6938%)	Read2 after filtering:	66312855	9846615894	9712221022(98.6351%)	9239575341(93.835%)	132625710	0.147	1.1313e+08
LW16B	Terminal ileum	Read1 before filtering:	44951456	6742718400	6648224790(98.5986%)	6430831169(95.3745%)	Read2 before filtering:	44951456	6742718400	6576840116(97.5399%)	6197388803(91.9123%)	Read1 after filtering:	44944555	6657764180	6564995092(98.6066%)	6351986265(95.4072%)	Read2 after filtering:	44944555	6657764180	6496591863(97.5792%)	6124292334(91.9872%)	89889110	0.0033	8.95925e+07
LW18A	Epityphlon	Read1 before filtering:	57739720	8660958000	8533038678(98.523%)	8242084631(95.1637%)	Read2 before filtering:	57739720	8660958000	8454860387(97.6204%)	7928813634(91.5466%)	Read1 after filtering:	57733321	8614451284	8487484150(98.5261%)	8199788234(95.1864%)	Read2 after filtering:	57733321	8614451284	8411559473(97.6448%)	7889968187(91.5899%)	115466642	0.0009	1.15363e+08
LW18B	Terminal ileum	Read1 before filtering:	44713251	6706987650	6602820235(98.4469%)	6367625895(94.9402%)	Read2 before filtering:	44713251	6706987650	6512911089(97.1064%)	6065607384(90.4371%)	Read1 after filtering:	44710532	6673830181	6570685687(98.4545%)	6337554647(94.9613%)	Read2 after filtering:	44710532	6673830181	6481829067(97.1231%)	6037640668(90.4674%)	89421064	0.0005	8.93764e+07
LW18C	Cecum	Read1 before filtering:	68058745	10208811750	10071907598(98.659%)	9730894275(95.3186%)	Read2 before filtering:	68058745	10208811750	10080901493(98.7471%)	9654228331(94.5676%)	Read1 after filtering:	68053723	10110481383	9974856707(98.6586%)	9638692391(95.3337%)	Read2 after filtering:	68053723	10110481383	9986001192(98.7688%)	9565824994(94.613%)	136107446	0.0043	1.35522e+08
LW19A	Epityphlon	Read1 before filtering:	54686841	8203026150	8081205805(98.5149%)	7803975987(95.1353%)	Read2 before filtering:	54686841	8203026150	8036467048(97.9695%)	7579485639(92.3987%)	Read1 after filtering:	54664509	8156710281	8035685144(98.5163%)	7761270171(95.152%)	Read2 after filtering:	54664509	8156710281	7992395078(97.9855%)	7539120404(92.4284%)	109329018	0.2871	7.79407e+07
LW19B	Terminal ileum	Read1 before filtering:	42576476	6386471400	6292475678(98.5282%)	6075802677(95.1355%)	Read2 before filtering:	42576476	6386471400	6216788995(97.3431%)	5837069624(91.3974%)	Read1 after filtering:	42555093	6324863059	6232378165(98.5378%)	6018923453(95.1629%)	Read2 after filtering:	42555093	6324863059	6158991392(97.3775%)	5784838174(91.4619%)	85110186	0.5209	4.07763e+07
LW19C	Cecum	Read1 before filtering:	65198061	9779709150	9637259223(98.5434%)	9294516216(95.0388%)	Read2 before filtering:	65198061	9779709150	9634524444(98.5154%)	9178992223(93.8575%)	Read1 after filtering:	65194152	9702133922	9560783280(98.5431%)	9222748522(95.059%)	Read2 after filtering:	65194152	9702133922	9560379496(98.5389%)	9110701891(93.9041%)	130388304	0.0023	1.30088e+08
LW1A	Epityphlon	Read1 before filtering:	64533670	9680050500	9528977703(98.4393%)	9188359339(94.9206%)	Read2 before filtering:	64533670	9680050500	9529988533(98.4498%)	9058271482(93.5767%)	Read1 after filtering:	64462061	9632711542	9482542061(98.441%)	9144677004(94.9336%)	Read2 after filtering:	64462061	9632711542	9484039680(98.4566%)	9015583648(93.5934%)	128924122	0.9546	5.85316e+06
LW1B	Terminal ileum	Read1 before filtering:	60872616	9130892400	8967690096(98.2126%)	8608432043(94.2781%)	Read2 before filtering:	60872616	9130892400	8976480368(98.3089%)	8472138141(92.7854%)	Read1 after filtering:	60868273	9077373321	8914985173(98.2111%)	8558921531(94.2885%)	Read2 after filtering:	60868273	9077373321	8925006448(98.3215%)	8424360674(92.8061%)	121736546	0.0337	1.17634e+08
LW1C	Cecum	Read1 before filtering:	39889278	5983391700	5890737976(98.4515%)	5681044690(94.9469%)	Read2 before filtering:	39889278	5983391700	5818857401(97.2501%)	5417317413(90.5392%)	Read1 after filtering:	39882561	5942442059	5850766799(98.4573%)	5643308276(94.9661%)	Read2 after filtering:	39882561	5942442059	5780167694(97.2692%)	5382199597(90.5722%)	79765122	0.1244	6.98423e+07
LW20A	Epityphlon	Read1 before filtering:	48937160	7340574000	7215991075(98.3028%)	6932151137(94.4361%)	Read2 before filtering:	48937160	7340574000	7217818988(98.3277%)	6813943520(92.8258%)	Read1 after filtering:	48873810	7275382630	7152018719(98.3044%)	6871854032(94.4535%)	Read2 after filtering:	48873810	7275382630	7154736781(98.3417%)	6755408511(92.853%)	97747620	0.9842	1.54441e+06
LW20B	Terminal ileum	Read1 before filtering:	40608361	6091254150	5996397014(98.4427%)	5775080824(94.8094%)	Read2 before filtering:	40608361	6091254150	5933068987(97.4031%)	5572762734(91.4879%)	Read1 after filtering:	40585665	6058370664	5964395122(98.4488%)	5745002247(94.8275%)	Read2 after filtering:	40585665	6058370664	5902085094(97.4203%)	5544848382(91.5238%)	81171330	0.5704	3.48712e+07
LW20C	Cecum	Read1 before filtering:	51755473	7763320950	7641142918(98.4262%)	7352924351(94.7136%)	Read2 before filtering:	51755473	7763320950	7652747046(98.5757%)	7277441977(93.7414%)	Read1 after filtering:	51740504	7710557345	7589037495(98.424%)	7304265652(94.7307%)	Read2 after filtering:	51740504	7710557345	7601325302(98.5833%)	7229411078(93.7599%)	103481008	0.1996	8.28262e+07
LW21A	Epityphlon	Read1 before filtering:	40717821	6107673150	6024662806(98.6409%)	5807037086(95.0777%)	Read2 before filtering:	40717821	6107673150	6018896335(98.5465%)	5753712302(94.2047%)	Read1 after filtering:	40692756	6046758142	5964176595(98.6343%)	5750004943(95.0924%)	Read2 after filtering:	40692756	6046758142	5959863587(98.563%)	5698404493(94.239%)	81385512	0.737	2.14044e+07
LW21B	Terminal ileum	Read1 before filtering:	42325915	6348887250	6262173507(98.6342%)	6033925276(95.0391%)	Read2 before filtering:	42325915	6348887250	6270427479(98.7642%)	5988151989(94.3181%)	Read1 after filtering:	42274386	6289298014	6203088323(98.6293%)	5978535620(95.0589%)	Read2 after filtering:	42274386	6289298014	6212319802(98.776%)	5933551117(94.3436%)	84548772	0.9845	1.31051e+06
LW21C	Cecum	Read1 before filtering:	44599316	6689897400	6599508453(98.6489%)	6343890245(94.8279%)	Read2 before filtering:	44599316	6689897400	6595578567(98.5901%)	6284683353(93.9429%)	Read1 after filtering:	44566969	6571261609	6481688210(98.6369%)	6232598657(94.8463%)	Read2 after filtering:	44566969	6571261609	6481272156(98.6306%)	6178320769(94.0203%)	89133938	0.4949	4.50216e+07
LW22B	Terminal ileum	Read1 before filtering:	37902272	5685340800	5646434968(99.3157%)	5511058035(96.9345%)	Read2 before filtering:	37902272	5685340800	5621399644(98.8753%)	5382288630(94.6696%)	Read1 after filtering:	37855681	5642619560	5603966068(99.315%)	5469687564(96.9353%)	Read2 after filtering:	37855681	5642619560	5579625736(98.8836%)	5342814993(94.6868%)	75711362	0.9872	969105
LW26A	Epityphlon	Read1 before filtering:	38106233	5715934950	5682010984(99.4065%)	5543256453(96.979%)	Read2 before filtering:	38106233	5715934950	5662391198(99.0633%)	5449981916(95.3472%)	Read1 after filtering:	38068714	5587664109	5554287640(99.4027%)	5419985338(96.9991%)	Read2 after filtering:	38068714	5587664109	5536704740(99.088%)	5330485287(95.3974%)	76137428	0.9063	7.13408e+06
LW26C	Cecum	Read1 before filtering:	34331101	5149665150	5120141973(99.4267%)	5000998842(97.1131%)	Read2 before filtering:	34331101	5149665150	5090265789(98.8465%)	4848326646(94.1484%)	Read1 after filtering:	34319984	5083622644	5054400252(99.4252%)	4938160154(97.1386%)	Read2 after filtering:	34319984	5083622644	5025417374(98.855%)	4786663589(94.1585%)	68639968	0.2254	5.31685e+07
LW27B	Terminal ileum	Read1 before filtering:	59111291	8866693650	8758182474(98.7762%)	8201303949(92.4956%)	Read2 before filtering:	59111291	8866693650	8650538770(97.5622%)	8109671427(91.4622%)	Read1 after filtering:	59060609	8631916649	8526204920(98.7753%)	8011915805(92.8173%)	Read2 after filtering:	59060609	8631916649	8425426200(97.6078%)	7906138081(91.5919%)	118121218	0.015	1.16349e+08
LW27C	Cecum	Read1 before filtering:	47632053	7144807950	7077945902(99.0642%)	6754870681(94.5424%)	Read2 before filtering:	47632053	7144807950	7062359527(98.846%)	6778713735(94.8761%)	Read1 after filtering:	47567089	6788977304	6723806683(99.0401%)	6422917743(94.608%)	Read2 after filtering:	47567089	6788977304	6718876774(98.9674%)	6457174672(95.1126%)	95134178	0.0412	9.12146e+07
LW2A	Epityphlon	Read1 before filtering:	55662049	8349307350	8215434121(98.3966%)	7912059016(94.7631%)	Read2 before filtering:	55662049	8349307350	8218507339(98.4334%)	7812311414(93.5684%)	Read1 after filtering:	55607947	8314162254	8180945958(98.3977%)	7879484482(94.7718%)	Read2 after filtering:	55607947	8314162254	8184496314(98.4404%)	7780715614(93.5839%)	111215894	0.9899	1.12328e+06
LW2B	Terminal ileum	Read1 before filtering:	51931535	7789730250	7662143207(98.3621%)	7369639868(94.6071%)	Read2 before filtering:	51931535	7789730250	7659993817(98.3345%)	7244718285(93.0035%)	Read1 after filtering:	51876746	7734270425	7607629089(98.3626%)	7318233651(94.6209%)	Read2 after filtering:	51876746	7734270425	7606362346(98.3462%)	7194921556(93.0265%)	103753492	0.9659	3.53799e+06
LW2C	Cecum	Read1 before filtering:	67325697	10098854550	9958748916(98.6127%)	9593453676(94.9955%)	Read2 before filtering:	67325697	10098854550	9964441152(98.669%)	9560340681(94.6676%)	Read1 after filtering:	67303404	9897359494	9760205692(98.6142%)	9406290967(95.0384%)	Read2 after filtering:	67303404	9897359494	9770981204(98.7231%)	9381160822(94.7845%)	134606808	0.2249	1.04334e+08
LW30B	Terminal ileum	Read1 before filtering:	36371495	5455724250	5385906043(98.7203%)	5198730279(95.2895%)	Read2 before filtering:	36371495	5455724250	5362791557(98.2966%)	5096755762(93.4203%)	Read1 after filtering:	36365969	5408549486	5339017051(98.7144%)	5155091532(95.3138%)	Read2 after filtering:	36365969	5408549486	5317009290(98.3075%)	5053788216(93.4407%)	72731938	0.0192	7.13355e+07
LW30C	Cecum	Read1 before filtering:	67420292	10113043800	9979802347(98.6825%)	9498328502(93.9216%)	Read2 before filtering:	67420292	10113043800	9928978148(98.1799%)	9320070291(92.1589%)	Read1 after filtering:	67403419	9942956877	9811814629(98.6811%)	9356354757(94.1003%)	Read2 after filtering:	67403419	9942956877	9767024275(98.2306%)	9174965266(92.276%)	134806838	0.0044	1.34214e+08
LW4A	Epityphlon	Read1 before filtering:	55198579	8279786850	8142228313(98.3386%)	7839090579(94.6774%)	Read2 before filtering:	55198579	8279786850	8155499044(98.4989%)	7763377325(93.763%)	Read1 after filtering:	55145613	8236423196	8099652107(98.3394%)	7798977756(94.6889%)	Read2 after filtering:	55145613	8236423196	8113488155(98.5074%)	7724306270(93.7823%)	110291226	0.9363	7.02555e+06
LW4B	Terminal ileum	Read1 before filtering:	64373134	9655970100	9488569971(98.2664%)	9130312961(94.5561%)	Read2 before filtering:	64373134	9655970100	9529750050(98.6928%)	9119587061(94.4451%)	Read1 after filtering:	64365369	9589798396	9423317471(98.264%)	9069091405(94.5702%)	Read2 after filtering:	64365369	9589798396	9465765074(98.7066%)	9060072179(94.4761%)	128730738	0.1094	1.14648e+08
LW4C	Cecum	Read1 before filtering:	75709864	11356479600	11168836843(98.3477%)	10724358090(94.4338%)	Read2 before filtering:	75709864	11356479600	11181035241(98.4551%)	10636453152(93.6598%)	Read1 after filtering:	75685947	11240954124	11055176159(98.3473%)	10617543501(94.4541%)	Read2 after filtering:	75685947	11240954124	11070773027(98.4861%)	10535052294(93.7203%)	151371894	0.3583	9.71353e+07
LW5A	Epityphlon	Read1 before filtering:	64121650	9618247500	9472036152(98.4799%)	9127062701(94.8932%)	Read2 before filtering:	64121650	9618247500	9478126068(98.5432%)	9056866409(94.1634%)	Read1 after filtering:	64097638	9531899441	9387018219(98.48%)	9046949912(94.9124%)	Read2 after filtering:	64097638	9531899441	9395000297(98.5638%)	8979857268(94.2085%)	128195276	0.3677	8.10579e+07
LW5B	Terminal ileum	Read1 before filtering:	62533877	9380081550	9251695992(98.6313%)	8912605208(95.0163%)	Read2 before filtering:	62533877	9380081550	9243115732(98.5398%)	8852241424(94.3728%)	Read1 after filtering:	62515246	9190996521	9065338459(98.6328%)	8738894715(95.081%)	Read2 after filtering:	62515246	9190996521	9063657876(98.6145%)	8688193686(94.5294%)	125030492	0.2492	9.38729e+07
LW5C	Cecum	Read1 before filtering:	60816678	9122501700	8963995695(98.2625%)	8607901105(94.359%)	Read2 before filtering:	60816678	9122501700	8983698061(98.4784%)	8509663714(93.2821%)	Read1 after filtering:	60808216	9011398444	8854662950(98.2607%)	8504201136(94.3716%)	Read2 after filtering:	60808216	9011398444	8876056932(98.4981%)	8409004612(93.3152%)	121616432	0.0151	1.1978e+08
LW6A	Epityphlon	Read1 before filtering:	51259851	7688977650	7555781702(98.2677%)	7266109647(94.5003%)	Read2 before filtering:	51259851	7688977650	7562884748(98.3601%)	7151580967(93.0108%)	Read1 after filtering:	51204454	7644869894	7512561982(98.2693%)	7225140633(94.5097%)	Read2 after filtering:	51204454	7644869894	7520182181(98.369%)	7111875796(93.0281%)	102408908	0.9906	962644
LW6B	Terminal ileum	Read1 before filtering:	54256719	8138507850	7993848364(98.2225%)	7674478190(94.2983%)	Read2 before filtering:	54256719	8138507850	8009413473(98.4138%)	7598034960(93.3591%)	Read1 after filtering:	54201319	8095625208	7951782773(98.2232%)	7634601101(94.3053%)	Read2 after filtering:	54201319	8095625208	7967918750(98.4225%)	7559471659(93.3772%)	108402638	0.9523	5.17081e+06
LW6C	Cecum	Read1 before filtering:	56899899	8534984850	8430323250(98.7737%)	8152269269(95.5159%)	Read2 before filtering:	56899899	8534984850	8398221662(98.3976%)	8034613998(94.1374%)	Read1 after filtering:	56895944	8396079647	8293405026(98.7771%)	8023247593(95.5595%)	Read2 after filtering:	56895944	8396079647	8266771809(98.4599%)	7914948853(94.2696%)	113791888	0.0289	1.10503e+08
LW7A	Epityphlon	Read1 before filtering:	52033581	7805037150	7676502675(98.3532%)	7386957526(94.6435%)	Read2 before filtering:	52033581	7805037150	7653148836(98.054%)	7207882475(92.3491%)	Read1 after filtering:	52029514	7754229083	7626487815(98.3526%)	7340112657(94.6595%)	Read2 after filtering:	52029514	7754229083	7604833772(98.0734%)	7163612946(92.3833%)	104059028	0.0085	1.03175e+08
LW7B	Terminal ileum	Read1 before filtering:	61515172	9227275800	9088047759(98.4911%)	8751477025(94.8436%)	Read2 before filtering:	61515172	9227275800	9095491193(98.5718%)	8686289026(94.1371%)	Read1 after filtering:	61484030	9138961539	9000997453(98.4904%)	8669727763(94.8656%)	Read2 after filtering:	61484030	9138961539	9010313587(98.5923%)	8607363722(94.1832%)	122968060	0.5089	6.03896e+07
LW7C	Cecum	Read1 before filtering:	62657758	9398663700	9256102670(98.4832%)	8918461072(94.8907%)	Read2 before filtering:	62657758	9398663700	9246366032(98.3796%)	8788269374(93.5055%)	Read1 after filtering:	62654719	9321709142	9180137125(98.4813%)	8846524067(94.9024%)	Read2 after filtering:	62654719	9321709142	9172943323(98.4041%)	8720719361(93.5528%)	125309438	0.0028	1.24959e+08
LW9A	Epityphlon	Read1 before filtering:	56573536	8486030400	8341449340(98.2962%)	8016610333(94.4683%)	Read2 before filtering:	56573536	8486030400	8363551553(98.5567%)	7948123934(93.6613%)	Read1 after filtering:	56523423	8432974404	8289341122(98.2968%)	7967470146(94.48%)	Read2 after filtering:	56523423	8432974404	8311812892(98.5632%)	7899787104(93.6774%)	113046846	0.7314	3.03644e+07
LW9B	Terminal ileum	Read1 before filtering:	61523341	9228501150	9070254711(98.2852%)	8711887626(94.402%)	Read2 before filtering:	61523341	9228501150	9090238354(98.5018%)	8628038197(93.4934%)	Read1 after filtering:	61473563	9138143267	8981323370(98.2839%)	8627523300(94.4122%)	Read2 after filtering:	61473563	9138143267	9002449096(98.5151%)	8546092134(93.5211%)	122947126	0.7487	3.08966e+07
LW9C	Cecum	Read1 before filtering:	64641472	9696220800	9560793173(98.6033%)	9225231554(95.1425%)	Read2 before filtering:	64641472	9696220800	9554570198(98.5391%)	9088052597(93.7278%)	Read1 after filtering:	64605356	9584227895	9450362498(98.6033%)	9121540260(95.1724%)	Read2 after filtering:	64605356	9584227895	9446227676(98.5601%)	8987087748(93.7696%)	129210712	0.533	6.03414e+07

## Sheet: sTable3
sTable3.The PERMANOVA of phenotype and taxon in genus,species and pathway level.
Phenotype	Species			Genus			Pathway
Appendix	F.Model	R2	Pvalue	F.Model	R2	Pvalue	F.Model	R2	Pvalue
Age	0.725327	0.0681481	0.57	0.621514	0.0527288	0.532	0.818412	0.0483116	0.609
Sex	1.05664	0.0751704	0.393	0.942349	0.067589	0.534	0.391069	0.0292037	0.765
Days_after_sample	1.15992	0.0819156	0.269	1.02557	0.0731213	0.408	1.26263	0.0885272	0.3
hemameba	0.708039	0.0516514	0.877	0.565259	0.0416696	0.919	0.423523	0.0315508	0.764
neutrophil	0.931195	0.0668424	0.543	1.09357	0.0775937	0.333	2.51382	0.162037	0.074
CRP	1.14905	0.0812101	0.254	0.728834	0.0530878	0.71	0.485282	0.035986	0.8
Fecal	1.22817	0.0863196	0.214	0.736874	0.0536421	0.734	0.515281	0.0381258	0.707
Type	0.937439	0.0672605	0.534	0.832004	0.0601506	0.634	2.93193	0.184029	0.035
Periappendicitis	1.09526	0.0777043	0.324	0.863837	0.0623086	0.587	1.31396	0.0917955	0.246
Alvarado.score	0.950488	0.0681329	0.533	0.871239	0.0628091	0.598	1.35987	0.0946993	0.27
Terminal ileum
Age	0.947149	0.0464727	0.443	0.85825	0.0505411	0.548	2.18633	0.114317	0.124
Sex	1.41033	0.0859414	0.145	1.39728	0.0852141	0.233	0.601948	0.0385816	0.734
Days_after_sample	1.03854	0.0647526	0.385	0.861698	0.0543257	0.519	0.638486	0.0408279	0.652
hemameba	0.739947	0.0470107	0.735	0.585758	0.0375829	0.763	0.26967	0.0176605	0.925
neutrophil	0.780804	0.0494781	0.696	0.775861	0.0491803	0.593	0.276562	0.0181037	0.912
CRP	0.753524	0.0478321	0.774	0.389474	0.0253078	0.938	0.654482	0.0418079	0.554
Fecal	1.44192	0.0876977	0.122	0.877249	0.055252	0.52	0.98604	0.0616813	0.397
Type	0.667554	0.0426074	0.813	0.33277	0.0217032	0.953	1.18221	0.073056	0.293
Periappendicitis	0.846625	0.0534262	0.581	0.693872	0.0442129	0.653	0.958846	0.0600824	0.464
Alvarado.score	0.921235	0.057862	0.536	0.581514	0.0373207	0.789	1.05136	0.0654998	0.349
Cecum
Age	0.716497	0.0414651	0.548	0.462145	0.0301613	0.621	0.291172	0.0201114	0.733
Sex	1.64224	0.098679	0.049	1.52245	0.0921441	0.144	1.67657	0.100534	0.179
Days_after_sample	1.24998	0.076922	0.199	0.99675	0.0623096	0.423	0.516887	0.0333113	0.596
hemameba	0.748472	0.0475266	0.772	0.772088	0.0489528	0.657	0.415702	0.0269661	0.704
neutrophil	0.512634	0.0330462	0.969	0.62359	0.0399134	0.81	1.56792	0.0946361	0.195
CRP	1.08848	0.0676559	0.318	0.85609	0.0539913	0.506	0.630099	0.0403132	0.534
Fecal	1.41972	0.0864644	0.11	0.999253	0.0624562	0.398	0.592529	0.0380008	0.552
Type	0.664925	0.0424467	0.891	0.766627	0.0486234	0.678	0.185953	0.0122451	0.926
Periappendicitis	1.10137	0.0684025	0.342	0.530616	0.0341658	0.917	0.11431	0.00756301	0.983
Alvarado.score	0.653259	0.0417331	0.887	0.673908	0.0429955	0.784	0.175738	0.0115802	0.928

## Sheet: sTable4.phylum
sTable4.The relative abundance of all phyla.	Maaslin2									Kruskal-Wallis rank sum test
ID	feature	metadata	value	coef	stderr	N	N.not.0	pval	qval	kw.p	mean_abundance_Cecum	mean_abundance_Appendix	mean_abundance_Terminal ileum	All_mean_abundance	or_Cecum	or_Appendix	or_Terminal ileum	p_Appendix_Cecum	p_Terminal ileum_Cecum	p_Terminal ileum_Appendix	nearby	ID	LW10A	LW12C	LW14A	LW14B	LW14C	LW15A	LW15B	LW15C	LW16B	LW18A	LW18B	LW18C	LW19A	LW19B	LW19C	LW1A	LW1B	LW1C	LW20A	LW20B	LW20C	LW21A	LW21B	LW21C	LW22B	LW26A	LW26C
Firmicutes	Firmicutes	Group	Group	0.041943	0.196565	49	49	0.831953	0.831953	0.220801	43.2396	31.0148	42.4785	39.2333	1	1	1	0.141013	0.923505	0.117583	Appendix <= Cecum <= Terminal ileum	Firmicutes	37.4627	38.423	41.0909	37.8294	39.7627	51.9968	75.0486	90.2262	55.3736	2.97229	28.2199	80.2173	2.45978	43.1046	50.4526	70.9496	58.1855	65.6125	7.80044	24.9285	22.5505	21.2195	54.1021	33.8839	50.5927	20.654	32.3968
Bacteroidetes	Bacteroidetes	Group	Group	-0.204068	0.429043	49	48	0.636538	0.734632	0.706014	41.9233	39.151	35.1918	38.7392	1	0.933333	1	0.807795	0.414407	0.584396	Terminal ileum <= Appendix <= Cecum	Bacteroidetes	52.3174	60.4735	46.388	54.6431	53.4237	0	0.22563	0.43834	29.0672	0.40197	0.22015	0.92149	4.18617	51.6093	46.2871	21.2366	35.9635	29.5365	75.3183	72.3709	75.369	54.4561	17.5281	29.1391	39.0406	48.8069	38.2976
Proteobacteria	Proteobacteria	Group	Group	0.222082	0.431016	49	49	0.608792	0.734632	0.191413	12.6356	25.1176	18.419	18.4631	1	1	1	0.0777135	0.639718	0.189898	Cecum <= Terminal ileum <= Appendix	Proteobacteria	9.06182	0.10597	1.30553	0.13572	0.24023	41.0617	24.6837	8.79935	0.46208	95.8533	71.404	17.3553	93.0773	3.07274	1.62584	1.93921	3.38407	3.26788	11.206	1.54406	1.27904	19.9803	28.3698	35.0411	10.3667	19.5164	22.0794
Actinobacteria	Actinobacteria	Group	Group	-0.224348	0.42265	49	45	0.598049	0.734632	0.999116	1.7925	2.6185	3.73784	2.72027	1	0.866667	0.882353	0.970945	0.971269	0.998763	Cecum <= Terminal ileum <= Appendix	Actinobacteria	1.09129	0.73746	9.45692	7.15278	6.24058	0.34246	0.04203	0.32124	15.0953	0.77052	0.15599	1.48385	0.27326	2.18735	1.54071	5.60734	2.0971	1.29021	0	1.12276	0.76866	3.05185	0	1.5018	0	7.0977	4.73001
Fusobacteria	Fusobacteria	Group	Group	-1.1825	0.861475	49	36	0.176377	0.734632	0.298675	0.198071	1.01368	0.117126	0.419663	0.823529	0.733333	0.647059	0.498245	0.369964	0.122267	Terminal ileum <= Cecum <= Appendix	Fusobacteria	0.06672	0.00604	0.1785	0.0176	0.01687	6.59904	0	0.21491	0.00028	0.00191	0	0.02204	0	0.01013	0.07162	0.12921	0.27161	0.19159	0	0.0163	0	0.19843	0	0.24476	0	0.6375	0.27458
Synergistetes	Synergistetes	Group	Group	-0.358145	0.696359	49	21	0.609444	0.734632	0.732012	0.146639	0.798601	0.0123424	0.299626	0.470588	0.4	0.411765	0.682014	0.694654	0.429645	Terminal ileum <= Cecum <= Appendix	Synergistetes	0	0	0.96792	0.06221	0.05122	0	0	0	0.00154	0	0	0	0	0	0	0	0.0036	0.00138	5.67535	0.01747	0.03276	0.84468	0	0.16861	0	3.28753	2.22162
Euryarchaeota	Euryarchaeota	Group	Group	-0.268821	0.511057	49	11	0.601355	0.734632	0.422559	0.00840235	0.258539	0.00530412	0.0838998	0.294118	0.266667	0.117647	0.914282	0.274603	0.243828	Terminal ileum <= Cecum <= Appendix	Euryarchaeota	0	0	0.43296	0.07428	0.09927	0	0	0	0	0	0	0	0.00347	0.01589	0.02209	0	0	0	0	0	0	0.24907	0	0.01708	0	0	0
Verrucomicrobia	Verrucomicrobia	Group	Group	-0.125399	0.268639	49	15	0.642803	0.734632	0.729523	0.0552165	0.0272527	0.0381135	0.0407224	0.352941	0.266667	0.294118	0.443063	0.581297	0.815721	Appendix <= Terminal ileum <= Cecum	Verrucomicrobia	0	0.25406	0.17886	0.08487	0.16545	0	0	0	0	0	0	0	0	0	0	0.138	0.09453	0.09995	0	0	0	0	0	0	0	0	0
Lentisphaerae	NA	NA	NA	NA	NA	NA	NA	NA	NA	0.390169	0.000506471	0	0	0.000175714	0.0588235	0	0	0.245085	0.229949	1	Appendix <=> Terminal ileum <= Cecum	Lentisphaerae	0	0	0	0	0	0	0	0	0	0	0	0	0	0	0	0	0	0	0	0	0	0	0	0	0	0	0
Spirochaetes	NA	NA	NA	NA	NA	NA	NA	NA	NA	0.390169	0.000215882	0	0	7.4898e-05	0.0588235	0	0	0.245085	0.229949	1	Appendix <=> Terminal ileum <= Cecum	Spirochaetes	0	0	0	0	0	0	0	0	0	0	0	0	0	0	0	0	0	0	0	0	0	0	0	0.00367	0	0	0
Chloroflexi	NA	NA	NA	NA	NA	NA	NA	NA	NA	0.321958	0	2.66667e-05	0	8.16327e-06	0	0.0666667	0	0.187721	1	0.187721	Cecum <=> Terminal ileum <= Appendix	Chloroflexi	0	0	0.0004	0	0	0	0	0	0	0	0	0	0	0	0	0	0	0	0	0	0	0	0	0	0	0	0
[truncated: 22 more columns]

## Sheet: sTable5.genus
sTable5.The relative abundance of all genera.	Maaslin2									Kruskal-Wallis rank sum test
ID	feature	metadata	value	coef	stderr	N	N.not.0	pval	qval	kw.p	mean_abundance_Cecum	mean_abundance_Appendix	mean_abundance_Terminal ileum	All_mean_abundance	or_Cecum	or_Appendix	or_Terminal ileum	p_Appendix_Cecum	p_Terminal ileum_Cecum	p_Terminal ileum_Appendix	nearby	ID	LW10A	LW12C	LW14A	LW14B	LW14C	LW15A	LW15B	LW15C	LW16B	LW18A	LW18B	LW18C	LW19A	LW19B	LW19C	LW1A	LW1B	LW1C	LW20A	LW20B	LW20C	LW21A	LW21B	LW21C	LW22B	LW26A	LW26C
Bacteroides	Bacteroides	Group	Group	-0.604075	0.459309	49	46	0.194829	0.979131	0.210366	28.7522	16.6477	21.8301	22.6452	1	0.933333	0.882353	0.0906021	0.207532	0.637018	Appendix <= Terminal ileum <= Cecum	Bacteroides	15.278	57.8402	38.4189	48.1863	47.0536	0	0.22563	0.41457	27.7186	0.34618	0.21603	0.70762	3.31726	44.0386	36.5704	18.0325	32.0219	26.7225	11.0447	13.7516	13.9401	26.2706	0	19.8622	0	12.0654	18.5564
Escherichia	Escherichia	Group	Group	-0.0460518	0.71996	49	46	0.94927	0.979131	0.358743	10.4421	8.82955	13.2196	10.9121	0.882353	1	0.941176	0.210242	1	0.210242	Cecum <=> Terminal ileum <= Appendix	Escherichia	7.63321	0	0.98098	0.0218	0.07148	26.1012	24.6837	8.50226	0.24204	8.45646	53.6992	15.7891	0.49154	0.01638	0	0.87602	0.63641	0.53147	10.8693	0.17204	0.16154	17.6321	11.3969	32.6884	0	4.34692	21.3923
Blautia	Blautia	Group	Group	-0.940361	0.743517	49	46	0.212198	0.979131	0.729303	10.3637	5.18783	10.7386	8.90933	1	0.933333	0.882353	0.45557	0.548385	0.868913	Appendix <= Terminal ileum <= Cecum	Blautia	4.66191	6.38702	2.82694	2.47285	3.21848	28.0099	65.7492	77.5706	17.0643	0.10402	0.0006	0.15127	0.06509	0.41391	0.23459	4.35533	2.92923	1.60199	0	1.63388	1.36771	5.92703	0	15.7715	0	0.49099	5.76367
Prevotella	Prevotella	Group	Group	0.48903	1.07495	49	37	0.651252	0.979131	0.863892	5.57715	5.84582	8.17045	6.55911	0.764706	0.666667	0.823529	0.969183	0.650253	0.632902	Appendix <= Cecum <= Terminal ileum	Prevotella	16.7976	0.28597	0.0558	0	0	0	0	0.01153	0.04845	0.0118	0.00073	0.00071	0.03827	0.02708	0.01732	0	0.18768	0.10128	0	53.5587	56.1109	0.54005	17.5281	0.44045	34.1516	0.05585	0.09424
Faecalibacterium	Faecalibacterium	Group	Group	-0.113642	0.71286	49	46	0.874024	0.979131	0.437552	6.58419	4.4632	7.5534	6.27117	1	0.866667	0.941176	0.33046	0.791718	0.219116	Appendix <= Cecum <= Terminal ileum	Faecalibacterium	4.59616	4.18859	9.95587	16.2091	16.8171	8.53091	4.22268	4.9383	12.2746	0.01188	0.00164	0.00332	1.22457	20.7068	18.5622	18.4778	16.9642	19.8367	0	3.37177	3.10019	0.94773	0	1.4181	4.32542	0	0.19929
Alistipes	Alistipes	Group	Group	-0.414439	0.666868	49	42	0.537293	0.979131	0.626732	2.78713	7.08068	1.51681	3.66076	0.941176	0.8	0.823529	0.844381	0.46344	0.364827	Terminal ileum <= Cecum <= Appendix	Alistipes	13.2431	0.06559	3.8474	2.05449	2.16752	0	0	0	0.57899	0.0077	0	0.04867	0.16569	0.84522	1.58794	0.43454	0.34498	0.19619	0	2.54255	2.67053	21.7556	0	6.3665	4.88907	35.0101	16.703
Parabacteroides	Parabacteroides	Group	Group	-0.899761	0.625209	49	44	0.156739	0.979131	0.608384	4.07801	2.66349	3.1104	3.30929	0.941176	0.933333	0.823529	0.616005	0.318906	0.642979	Terminal ileum <= Appendix <= Cecum	Parabacteroides	6.93013	2.22018	3.64071	4.24932	4.02838	0	0	0	0.5527	0.03629	0.00339	0.16449	0.5867	5.88692	7.72223	1.81365	3.11631	2.29439	0.08258	1.76324	1.79658	3.54723	0	1.02932	0	1.31185	2.85891
Streptococcus	Streptococcus	Group	Group	-0.0254111	0.628876	49	43	0.96794	0.979131	0.0941519	1.38685	0.896812	6.03304	2.84878	1	0.733333	0.882353	0.0847417	0.74567	0.0415632	Appendix <= Cecum <= Terminal ileum	Streptococcus	0.25375	3.97009	0.106	0.20132	0.11687	5.09088	0	0.17371	0.50806	0.01885	0.00573	0.19938	0.02444	0.87253	3.2793	1.83262	3.14089	1.75824	0	1.37897	0.76903	0.42534	54.1021	0.7667	29.0136	0.08792	3.38706
Enterococcus	Enterococcus	Group	Group	-0.494726	0.619446	49	25	0.428505	0.979131	0.550176	4.789	0.205445	1.77485	2.34014	0.588235	0.466667	0.470588	0.320973	0.378047	0.889487	Appendix <= Terminal ileum <= Cecum	Enterococcus	0	0	0.01209	0.00766	0.02671	0	0	0.09151	0	2.52655	28.1951	79.4272	0.1092	0.52199	0.58057	0	0	0	0	0	0	0	0	0	0	0.0402	0.10711
Roseburia	Roseburia	Group	Group	-0.268571	0.670519	49	36	0.690572	0.979131	0.642854	2.65657	2.10708	2.05461	2.27952	0.764706	0.733333	0.705882	0.357327	0.78051	0.515264	Appendix <= Terminal ileum <= Cecum	Roseburia	0.29396	3.36327	0.4481	0.42806	0.39386	0	0	0	4.01581	0.01315	0	0	0.05118	0.05203	0.09738	15.1418	11.9194	20.9784	0	0.58896	0.50271	1.04295	0	3.04154	0	0	0
Parvimonas	Parvimonas	Group	Group	-1.22044	0.897758	49	36	0.180495	0.979131	0.22856	1.51975	3.64083	0.338801	1.75935	0.941176	0.733333	0.529412	0.959459	0.139386	0.138346	Terminal ileum <= Cecum <= Appendix	Parvimonas	1.23446	0.09226	10.1022	0.70547	0.87302	0.05881	0	0.01383	0	0.0015	0	0.01058	0.00165	0.07787	0.01487	0	0.0156	0.00934	0	0	0	0.2742	0	0.18524	0	5.02625	3.32874
Acinetobacter	Acinetobacter	Group	Group	0.0294118	0.576943	49	5	0.959559	0.979131	0.031367	0	5.7029	0.000131176	1.74583	0	0.266667	0.0588235	0.0121788	0.607238	0.0445134	Cecum <= Terminal ileum < Appendix	Acinetobacter	0	0	0.01135	0	0	1.2286	0	0	0.00223	29.0185	0	0	55.2851	0	0	0	0	0	0	0	0	0	0	0	0	0	0
Dorea	Dorea	Group	Group	-0.431426	0.665339	49	38	0.519862	0.979131	0.488649	1.92709	1.14214	1.71307	1.61255	0.823529	0.8	0.705882	0.231402	0.562335	0.524923	Appendix <= Terminal ileum <= Cecum	Dorea	1.86324	2.15662	1.05054	0.6132	1.03973	0	0	0	2.57059	0.00813	0	0	0.04403	1.68719	2.32638	6.26589	2.08052	1.94019	0	0.40627	0.36253	1.12535	0	2.88221	0	0	0.11864
Haemophilus	Haemophilus	Group	Group	0.0650601	0.891151	49	38	0.942111	0.979131	0.523028	0.782879	1.06089	2.89927	1.60224	0.882353	0.666667	0.764706	0.298633	0.923074	0.344214	Appendix <= Terminal ileum <= Cecum	Haemophilus	0.11173	0.09112	0.00705	0.00244	0.00374	9.51445	0	0.17231	0.08909	0	0	0	0	0	0	0.59699	1.83583	1.91348	0	0.04562	0.00415	0.2139	16.9729	0.75083	10.3667	0.03045	0.0524
Porphyromonas	Porphyromonas	Group	Group	-0.88814	0.791984	49	24	0.26781	0.979131	0.320061	0.0561576	4.11905	0.0212118	1.28778	0.705882	0.4	0.352941	0.503598	0.131593	0.428869	Terminal ileum <= Appendix <= Cecum	Porphyromonas	0.00419	0.00062	0.1779	0.00858	0.00715	0	0	0.00381	0	0	0	0	0	0	0	0.77725	0.02017	0.01491	59.8898	0.02178	0.02246	0.80032	0	0.64039	0	0	0.03346
Eubacterium	Eubacterium	Group	Group	-0.401477	0.814742	49	40	0.624472	0.979131	0.245538	1.15976	0.691605	1.47258	1.12497	0.941176	0.733333	0.764706	0.147455	0.971188	0.137929	Appendix <= Cecum <= Terminal ileum	Eubacterium	0.95291	0.15166	0.89895	1.28636	1.0795	0	0	0.00483	7.50763	0.03023	0.00858	0.00092	0.09943	1.23467	0.56103	3.51226	4.4698	3.51592	0	1.72318	1.52396	0.24818	0	0.21311	0	0.12325	0.67937
Ruminococcus	Ruminococcus	Group	Group	0.227915	0.968874	49	33	0.815046	0.979131	0.83902	1.46442	0.878758	0.998345	1.12344	0.647059	0.6	0.764706	0.666223	0.883452	0.566457	Appendix <= Cecum <= Terminal ileum	Ruminococcus	1.40218	9.10062	7.28464	8.74538	8.29156	0	0	0	0.75661	0.01727	0	0.01395	0.0611	0.02819	0	3.18741	2.54546	2.43288	0	2.38702	2.30382	0	0	0	0	0	0
Bifidobacterium	Bifidobacterium	Group	Group	-0.695906	0.641345	49	41	0.283423	0.979131	0.876574	0.754731	1.2655	1.28024	1.09341	1	0.8	0.705882	0.891001	0.617659	0.729131	Terminal ileum <= Appendix <= Cecum	Bifidobacterium	0.2633	0.03185	7.44161	6.0852	5.32073	0.27282	0	0.29388	1.32177	0.03783	0.00405	0.07731	0.23937	1.14648	0.59059	5.28745	1.78996	1.01038	0	0.2575	0.17831	1.56935	0	0.6465	0	0.57144	0.84797
Coprococcus	Coprococcus	Group	Group	-0.11456	0.590359	49	36	0.846972	0.979131	0.221987	1.23323	0.586487	1.33894	1.07192	0.764706	0.733333	0.705882	0.114526	0.89398	0.1473	Appendix <= Terminal ileum <= Cecum	Coprococcus	0.67107	1.46334	0.81517	0.68538	1.15383	0	0	0	1.89527	0.01627	0	0	0.09486	2.53141	1.28623	4.58754	3.13477	2.34597	0	1.11095	0.97084	0.50871	0	0.80275	0	0	0
Brevundimonas	Brevundimonas	Group	Group	0.264728	0.650604	49	8	0.685931	0.979131	0.0600438	8.88235e-05	2.86701	0.00688824	0.880077	0.0588235	0.333333	0.117647	0.0237891	0.641083	0.0704297	Cecum <= Terminal ileum <= Appendix	Brevundimonas	0	0	0	0	0	0.09831	0	0	0	20.6031	0.11188	0	14.3279	0	0	0	0	0	0	0	0	0	0	0	0	7.74823	0
Sphingobium	Sphingobium	Group	Group	0.356308	0.781462	49	10	0.650526	0.979131	0.00586095	2.47059e-05	2.71685	0.00232824	0.832506	0.0588235	0.466667	0.117647	0.00270826	0.645388	0.0106652	Cecum <= Terminal ileum < Appendix	Sphingobium	0.00403	0	0.00333	0	0	0.22128	0	0	0	4.91397	0	0	21.8927	0.02053	0	0	0	0	0	0	0	0	0	0	0	5.54918	0
Collinsella	Collinsella	Group	Group	-0.0167378	0.636459	49	37	0.979131	0.979131	0.517808	0.406012	0.3127	1.69301	0.823956	0.823529	0.666667	0.764706	0.31403	0.995176	0.316852	Appendix <= Terminal ileum <= Cecum	Collinsella	0.31146	0.31363	1.38588	0.90718	0.80185	0	0.04203	0	12.6683	0.33636	0.01415	0.92692	0.00515	0.09858	0.01425	0	0	0	0	0.60256	0.45882	1.1109	0	0.5463	0	0.02777	0.3538
Erysipelatoclostridium	Erysipelatoclostridium	Group	Group	-0.47143	0.977449	49	34	0.631827	0.979131	0.835097	0.934295	0.550969	0.83107	0.781138	0.705882	0.666667	0.705882	0.728852	0.550705	0.817235	Terminal ileum <= Appendix <= Cecum	Erysipelatoclostridium	0.66246	0	0.05091	0.03334	0.05585	1.48871	0.69297	1.51955	0.10514	0	0	0	0.11715	5.63626	5.79683	0	0.00029	0	0	0	0	1.57761	0	0.47661	0	0.05462	1.82423
Odoribacter	Odoribacter	Group	Group	-0.190478	0.666413	49	35	0.776267	0.979131	0.988485	0.427644	1.44427	0.336275	0.707158	0.764706	0.6	0.764706	0.97436	0.884134	0.913232	Terminal ileum <= Appendix <= Cecum	Odoribacter	0	0	0.15489	0.11991	0.14762	0	0	0	0.06327	0	0	0	0.06787	0.68896	0.34788	0	0.08438	0.0639	0.78323	0.19998	0.26221	1.52406	0	0.61578	0	0	0
Veillonella	Veillonella	Group	Group	-0.0181048	0.64778	49	38	0.977821	0.979131	0.036222	0.467328	0.190857	1.33566	0.683953	0.941176	0.533333	0.823529	0.0214917	0.923074	0.0274025	Appendix < Terminal ileum <= Cecum	Veillonella	0.0992	0.23816	0.04037	0.05744	0.03497	1.4764	0	0.11855	0.12907	0	0	0	0.00283	0.78182	1.94836	0	0.22556	0.20582	0	0.17973	0.02049	0.1843	0	0.67398	17.2537	0	0.03725
Klebsiella	Klebsiella	Group	Group	0.143316	0.692211	49	25	0.836872	0.979131	0.721169	0.172071	0.514779	1.10875	0.601953	0.588235	0.333333	0.588235	0.487203	0.979616	0.471831	Appendix <= Cecum <= Terminal ileum	Klebsiella	0	0.00295	0.03483	0.0222	0.02943	0	0	0	0.00753	4.06862	17.3681	1.32024	0.58086	0	0	0	0.03026	0.01177	0	0.00481	0.00725	0	0	0	0	0	0
Citrobacter	Citrobacter	Group	Group	-0.106733	0.530647	49	8	0.84146	0.979131	0.743041	0.00235118	1.89161	0.00184765	0.58052	0.176471	0.2	0.117647	0.724329	0.668003	0.442517	Terminal ileum <= Cecum <= Appendix	Citrobacter	0.01125	0	0	0	0	0.37063	0	0	0	27.9922	0	0	0	0	0.00067	0	0	0	0	0	0	0	0	0	0	0	0
Anaerostipes	Anaerostipes	Group	Group	-0.219928	0.715468	49	35	0.759904	0.979131	0.788253	0.444702	0.523725	0.725708	0.566384	0.823529	0.666667	0.647059	0.490298	0.738406	0.714011	Appendix <= Terminal ileum <= Cecum	Anaerostipes	0.47052	0.04703	0.91215	0.71361	0.95237	0	0	0	3.39703	0.00271	0	0	0.01612	0.03812	0.05165	2.82703	2.11791	0.99668	0	0.14743	0.11197	0.679	0	0.81364	0	0	0.00388
Megamonas	Megamonas	Group	Group	-0.301525	0.740494	49	15	0.685714	0.979131	0.231028	0.264465	1.34441	0.115102	0.54324	0.235294	0.466667	0.235294	0.162732	0.848382	0.113866	Terminal ileum <= Cecum <= Appendix	Megamonas	5.81347	0.3369	0.01517	0	0	0	0	0	0.00149	0	0	0	0.01606	0	0	0	0	0	0	0	0	0	0	0	0	0	0
Solobacterium	Solobacterium	Group	Group	-0.668675	0.694241	49	28	0.34039	0.979131	0.255528	0.656755	0.878059	0.0750029	0.522669	0.705882	0.333333	0.647059	0.0986686	0.402174	0.400797	Appendix <= Terminal ileum <= Cecum	Solobacterium	0	0.03354	0.00117	0.00097	0	0	0	0.00165	0.00096	0	0	0.00599	0	0.02859	0.01494	0	0.01015	0.01003	0	0	0	0	0	0.00411	0	3.04184	2.28242
Lachnoclostridium	Lachnoclostridium	Group	Group	-1.17504	0.978427	49	36	0.235788	0.979131	0.380077	0.592072	0.623513	0.328054	0.510099	0.882353	0.733333	0.588235	0.850506	0.265014	0.204905	Terminal ileum <= Cecum <= Appendix	Lachnoclostridium	1.4741	0.00542	0.4359	0.42136	0.39989	0	0	0	0.01588	0.02124	0	0.01317	0.10896	1.5555	2.47579	0	0.03455	0.00639	0.22283	0	0.00018	2.06344	0	0.59054	0	0.60568	1.41175
Lachnospiraceae_unclassified	Lachnospiraceae_unclassified	Group	Group	-0.198123	0.811983	49	37	0.808293	0.979131	0.958402	0.4878	0.533205	0.503534	0.507158	0.823529	0.733333	0.705882	0.832797	0.780942	0.953633	Terminal ileum <= Appendix <= Cecum	Lachnospiraceae_unclassified	3.46256	0.43823	0.04396	0	0	0	0	0	0.42344	0.02165	0.00317	0.00057	0.03891	0.05242	0.0021	0	0.06698	0.03427	0.01436	3.80582	3.44913	0.51187	0	0.44582	0	0	0.10392
Fusicatenibacter	Fusicatenibacter	Group	Group	-0.368125	0.813346	49	35	0.652915	0.979131	0.814888	0.507917	0.470889	0.461475	0.480469	0.764706	0.666667	0.705882	0.529295	0.684133	0.814076	Appendix <= Terminal ileum <= Cecum	Fusicatenibacter	1.23389	0.73354	1.14445	0.70686	0.75415	0	0	0	2.7748	0.00099	0	0	0.02548	0.32189	0.29674	2.9986	1.35606	0.77209	0	0.35654	0.24663	0.87175	0	3.25114	0	0	0
Dialister	Dialister	Group	Group	-0.596618	0.811583	49	26	0.465914	0.979131	0.506158	0.570287	0.271287	0.532135	0.46552	0.705882	0.466667	0.411765	0.599979	0.243587	0.545439	Terminal ileum <= Appendix <= Cecum	Dialister	0	0.00247	0.09811	0.00322	0.00476	0.67905	0	0.08531	0.01968	0.01882	0	0.00327	0	0	0.00764	2.07251	1.48218	1.5145	0	7.33336	7.32033	0	0	0.00179	0	0	0
Fusobacterium	Fusobacterium	Group	Group	-0.833234	0.703325	49	32	0.242089	0.979131	0.128608	0.180585	1.01356	0.100704	0.407863	0.764706	0.733333	0.470588	0.334686	0.275198	0.0432552	Terminal ileum <= Cecum <= Appendix	Fusobacterium	0.06672	0	0.1785	0.0176	0.01687	6.59904	0	0.208	0	0.00191	0	0.02204	0	0	0.00308	0.12921	0.05453	0.05494	0	0.00274	0	0.19843	0	0.22877	0	0.6375	0.27458
Lachnospira	Lachnospira	Group	Group	-0.257101	0.957159	49	19	0.789407	0.979131	0.912453	0.420319	0.343957	0.273393	0.345969	0.411765	0.333333	0.411765	0.67056	0.86968	0.789835	Appendix <= Terminal ileum <= Cecum	Lachnospira	0	0	0	0	0	0	0	0	0.00289	0.00026	0	0.00242	0	0	0	2.91942	2.78478	4.63677	0	0.11048	0.18922	0.34768	0	0.22846	0	0	0
Eggerthella	Eggerthella	Group	Group	-0.219838	0.643721	49	37	0.734241	0.979131	0.880372	0.219454	0.429574	0.391013	0.343297	0.882353	0.666667	0.705882	0.930654	0.694352	0.640142	Terminal ileum <= Cecum <= Appendix	Eggerthella	0.48004	0.06838	0.09167	0.05407	0.04349	0	0	0	0.6457	0.06338	0.11797	0.06661	0.02609	0.7292	0.3958	0	0.02462	0.0107	0	0.00212	0.0026	0.30183	0	0.03847	0	2.48362	1.43118
Phascolarctobacterium	Phascolarctobacterium	Group	Group	-0.463596	0.621763	49	35	0.459613	0.979131	0.736789	0.350506	0.405893	0.224318	0.323682	0.764706	0.666667	0.705882	0.838192	0.447846	0.595625	Terminal ileum <= Appendix <= Cecum	Phascolarctobacterium	1.01524	0.05764	1.22709	1.10947	1.67063	0	0	0	0.00809	0.00425	0	0	0.06915	0.47198	1.13339	0.34817	0.36374	0.40001	0	0.00618	0.00648	0	0	0	0	0.40538	0.51276
Clostridiales_Family_XIII_Incertae_Sedis_unclassified	Clostridiales_Family_XIII_Incertae_Sedis_unclassified	Group	Group	-0.628573	0.684576	49	34	0.363206	0.979131	0.618441	0.302537	0.622216	0.0738306	0.321051	0.823529	0.6	0.647059	0.838674	0.34841	0.481239	Terminal ileum <= Appendix <= Cecum	Clostridiales_Family_XIII_Incertae_Sedis_unclassified	0.15859	0.09963	0.25769	0.01466	0.01401	0	0	0.00293	0.03911	0.10106	0	0.07203	0	0.02689	0.4154	0	0.05773	0.02991	0	0	0	0.00124	0	0.02795	0	4.97095	1.85355
Flavonifractor	Flavonifractor	Group	Group	-0.600468	0.672192	49	37	0.376249	0.979131	0.750496	0.378016	0.252911	0.298266	0.31205	0.882353	0.733333	0.647059	0.872884	0.468172	0.587526	Terminal ileum <= Appendix <= Cecum	Flavonifractor	0.84297	0.01284	0.26713	0.70011	0.54054	0	0	0	0.04091	0.00307	0	0	0.05822	2.71929	3.4478	0.32166	0.28405	0.25319	0	0.01638	0.01995	0.16788	0	0.05848	0	1.13781	0.89438
Parasutterella	Parasutterella	Group	Group	0.0287206	0.675285	49	29	0.966256	0.979131	0.555367	0.304423	0.247705	0.358432	0.305798	0.647059	0.4	0.705882	0.400574	0.847198	0.30434	Appendix <= Cecum <= Terminal ileum	Parasutterella	0.60391	0	0.03334	0.02535	0.03462	0	0	0	0.03345	0	0	0	0.08298	2.67688	1.44519	0	0.07128	0.06306	0	1.21198	1.01174	0	0	0	0	0	0
Oscillibacter	Oscillibacter	Group	Group	-0.743569	0.765253	49	37	0.336192	0.979131	0.564384	0.350077	0.366127	0.204568	0.304507	0.823529	0.733333	0.705882	0.67485	0.287327	0.541388	Terminal ileum <= Appendix <= Cecum	Oscillibacter	0.83535	0.22249	0.04102	0.05226	0.03621	0	0	0	0.03092	0	0	0	0.01329	0.21648	0.53536	0.00482	0.01644	0.01564	0.16887	0.06191	0.05619	0.43451	0	0.15148	0	0.55072	0.23396
Tyzzerella	Tyzzerella	Group	Group	0.109047	0.69276	49	13	0.875596	0.979131	0.880398	0.318882	0.248759	0.274603	0.282053	0.235294	0.333333	0.235294	0.643924	0.963033	0.676427	Cecum <= Terminal ileum <= Appendix	Tyzzerella	0.02058	0	0	0	0.0163	1.96254	2.77106	4.22001	0.52602	0	0	0	0.00168	0	0	0	0	0	0	0	0	0	0	0	0	0	0
Pyramidobacter	Pyramidobacter	Group	Group	-0.643855	0.713985	49	14	0.371774	0.979131	0.507105	0.142497	0.751313	0.00253	0.280309	0.294118	0.333333	0.235294	0.550759	0.557146	0.243992	Terminal ileum <= Cecum <= Appendix	Pyramidobacter	0	0	0.38677	0.02314	0.02174	0	0	0	0.00154	0	0	0	0	0	0	0	0	0	5.67535	0.01747	0.03276	0.82333	0	0.16218	0	3.28753	2.20225
Ruthenibacterium	Ruthenibacterium	Group	Group	-1.09047	0.779033	49	39	0.168147	0.979131	0.0752704	0.372419	0.383467	0.0958453	0.279847	0.941176	0.866667	0.588235	0.310132	0.197156	0.0235933	Terminal ileum <= Cecum <= Appendix	Ruthenibacterium	1.55656	0.00144	0.08129	0.05946	0.05518	0	0	0	0.08233	0.0223	0	0.00027	0.00133	0.09807	0.16572	0.0835	0.04492	0.03778	0.13759	0	0.00093	0.53118	0	0.11596	0	0.23959	4.88863
Peptostreptococcus	Peptostreptococcus	Group	Group	-0.722239	0.800431	49	33	0.371492	0.979131	0.398398	0.146389	0.570151	0.108302	0.262898	0.882353	0.6	0.529412	0.870337	0.271569	0.219532	Terminal ileum <= Cecum <= Appendix	Peptostreptococcus	0.32687	0.00623	0.40033	0.04183	0.03192	0	0	0.01976	0.00527	0.00059	0	0.00577	0	0	0.01393	0	0.00542	0.00238	2.37402	0	0.00445	0	0	0	0	0.81185	0.84173
Gemmiger	Gemmiger	Group	Group	-0.402394	0.623484	49	29	0.521809	0.979131	0.283748	0.324412	0.135155	0.287337	0.253613	0.705882	0.466667	0.588235	0.114375	0.534218	0.328574	Appendix <= Terminal ileum <= Cecum	Gemmiger	0	0.78773	0.17313	0.09083	0.07692	0	0	0	0.10102	0	0	0	0.01288	0.2848	0.29422	0.67285	0.3461	0.35002	0	0.05441	0.05504	0.00402	0	0.01864	0	0	0
Neisseria	Neisseria	Group	Group	-1.05257	0.732193	49	26	0.157186	0.979131	0.146524	0.235259	0.278979	0.222322	0.244154	0.764706	0.4	0.411765	0.0805405	0.104727	0.859729	Appendix <= Terminal ileum <= Cecum	Neisseria	0.01454	0.01012	0.00519	0	0.00315	1.98684	0	0.06677	0.04865	0	0	0.00709	0	0	0.00427	0	0.06525	0.05016	0	0.00077	0	0.05865	0	0.64925	0	0	0.00814
Eisenbergiella	Eisenbergiella	Group	Group	-0.108438	0.73675	49	25	0.883616	0.979131	0.398381	0.0847218	0.581355	0.0398453	0.221183	0.470588	0.6	0.470588	0.286117	0.828067	0.201615	Terminal ileum <= Cecum <= Appendix	Eisenbergiella	0.15313	0	0.1015	0.10415	0.10278	0	0	0	0.00948	0.0012	0	0	0.01872	0.27564	0.66985	0	0.00316	0.00103	2.21589	0	0	0.73621	0	0.15963	0	0	0
Hungatella	Hungatella	Group	Group	-0.993027	0.822204	49	30	0.233181	0.979131	0.169864	0.237044	0.383523	0.0458865	0.215565	0.705882	0.666667	0.470588	0.572476	0.194087	0.0684919	Terminal ileum <= Cecum <= Appendix	Hungatella	0.15278	0	0.0612	0.021	0.01797	0	0	0	0.00391	0	0	0.0004	0.01294	0.08216	0.41298	0	0	0	1.79819	0	0.00148	0.94848	0	0.22427	0	1.92093	2.61498
Actinomyces	Actinomyces	Group	Group	-0.757392	0.771286	49	37	0.331134	0.979131	0.0725707	0.205495	0.252832	0.188091	0.213948	0.941176	0.6	0.705882	0.0220051	0.255727	0.234117	Appendix <= Terminal ileum <= Cecum	Actinomyces	0.00289	0.16999	0.0106	0.03022	0.01281	0.06964	0	0.00792	0.11895	0.06145	0	0.13755	0	0.0482	0.1873	0	0.11349	0.08345	0	0.06901	0.01141	0.0124	0	0.07783	0	3.14182	1.50355
Clostridium	Clostridium	Group	Group	-1.51759	0.82521	49	34	0.0722331	0.979131	0.206785	0.231561	0.229292	0.179578	0.212831	0.882353	0.6	0.588235	0.11411	0.140618	0.878176	Appendix <= Terminal ileum <= Cecum	Clostridium	0.02422	0	0.08883	0.11384	0.10369	2.8031	1.61267	1.37611	0.00023	0	0	0.06654	0.08014	0.71264	1.15376	0.0094	0.19363	0.45126	0	0	0.00284	0.08799	0	0.02585	0	0	0.03519
Gemella	Gemella	Group	Group	-0.613314	0.62621	49	37	0.332394	0.979131	0.119709	0.277873	0.157077	0.152933	0.197548	0.941176	0.533333	0.764706	0.0393572	0.318521	0.27369	Appendix <= Terminal ileum <= Cecum	Gemella	0.11494	0.38166	0.02459	0.08767	0.02302	0.4842	0	0.03173	0.01958	0.01169	0.00511	0.18872	0.00994	0.16751	1.29435	0	0.22395	0.15162	0	0.01392	0.00172	0.02077	0	0.18227	0	0	0.15249
Agathobaculum	Agathobaculum	Group	Group	-0.478581	0.586262	49	33	0.418432	0.979131	0.411294	0.229999	0.128636	0.195264	0.186919	0.764706	0.6	0.647059	0.183944	0.582506	0.425778	Appendix <= Terminal ileum <= Cecum	Agathobaculum	0.09782	0.12013	0.2755	0.43837	0.42391	0	0	0	0.75498	0	0	0	0.00874	0.38268	0.60028	0.75976	0.60522	0.68229	0	0.10127	0.09539	0.40869	0	0.92116	0	0	0
Alloprevotella	Alloprevotella	Group	Group	-0.0866448	0.467808	49	17	0.853858	0.979131	0.559364	0.0134429	0.568853	0.0144394	0.183812	0.352941	0.4	0.294118	0.448518	0.761301	0.292793	Terminal ileum <= Cecum <= Appendix	Alloprevotella	0.06447	0	0.03425	0	0	0	0	0.00599	0.00682	0	0	0	0	0	0	0.1713	0.00352	0	0	0.00735	0	0	0	0.01331	0	0.06788	0.04897
Intestinibacter	Intestinibacter	Group	Group	-0.514188	0.526073	49	23	0.333372	0.979131	0.0703049	0.203992	0.00571533	0.285786	0.171673	0.705882	0.266667	0.411765	0.0221349	0.178044	0.32511	Appendix <= Terminal ileum <= Cecum	Intestinibacter	0.04492	2.51131	0.0159	0.01125	0.01099	0	0	0.0044	0.02369	0	0	0	0.01444	0.09585	0.17914	0	0	0	0	0	0.00945	0	0	0	0	0	0.00552
Firmicutes_unclassified	Firmicutes_unclassified	Group	Group	-0.0409306	0.576708	49	36	0.94372	0.979131	0.959001	0.117178	0.286745	0.105308	0.164968	0.764706	0.666667	0.764706	0.864013	0.903569	0.772906	Terminal ileum <= Cecum <= Appendix	Firmicutes_unclassified	2.26619	0.00252	0.39478	0.19761	0.18981	0	0	0	0.05119	0	0	0	0.01967	0.18116	0.53207	0.57125	0.23467	0.23489	0	0.01556	0.01203	0.09768	0	0.03966	0	0	0
Lactobacillus	Lactobacillus	Group	Group	-0.568577	0.570643	49	18	0.324168	0.979131	0.235361	0.235331	0.0460213	0.174025	0.156109	0.529412	0.2	0.352941	0.0922765	0.304101	0.491161	Appendix <= Terminal ileum <= Cecum	Lactobacillus	0	0.00996	0.01568	0.00513	0.01377	0	0	0.00657	0.08797	0	0	0	0	0	0	0	0.23096	0.15572	0	0.00239	0.02826	0.46173	0	0.17139	0	0	0
Aggregatibacter	Aggregatibacter	Group	Group	-0.567268	0.635186	49	24	0.376367	0.979131	0.241088	0.105996	0.243751	0.0904806	0.142783	0.588235	0.6	0.294118	0.713721	0.206595	0.111893	Terminal ileum <= Cecum <= Appendix	Aggregatibacter	0.00166	0	0.00423	0	0	1.5404	0	0.04411	0	0.05581	0	0.01786	0	0	0	0	0	0	0	0	0	0.00444	0	0.1331	0	0	0.00256
Barnesiella	Barnesiella	Group	Group	0.279664	0.536561	49	16	0.604664	0.979131	0.507246	0.139411	0.145376	0.122785	0.135469	0.352941	0.2	0.411765	0.446484	0.686795	0.249447	Appendix <= Cecum <= Terminal ileum	Barnesiella	0	0	0.03051	0	0	0	0	0	0.08181	0	0	0	0	0.01919	0.00408	0	0	0	0	0.35692	0.36864	0	0	0	0	0	0
Bacteroidetes_unclassified	Bacteroidetes_unclassified	Group	Group	-0.0961791	0.475537	49	5	0.840591	0.979131	0.273394	0.000385882	0.427452	4e-05	0.131	0.0588235	0.2	0.0588235	0.16212	0.981774	0.155579	Terminal ileum <= Cecum <= Appendix	Bacteroidetes_unclassified	0	0	0	0	0	0	0	0	0	0	0	0	0	0	0	0	0	0	3.51797	0	0.00656	0	0	0	0	0	0
Proteobacteria_unclassified	Proteobacteria_unclassified	Group	Group	-0.147962	0.857556	49	23	0.863755	0.979131	0.919568	0.134325	0.136084	0.0981953	0.122329	0.529412	0.466667	0.411765	0.797158	0.686661	0.893756	Terminal ileum <= Appendix <= Cecum	Proteobacteria_unclassified	0.62951	0	0.00092	0	0.00174	0	0	0	0.00156	0	0	0.00139	0.00361	0.1419	0.07323	0.03294	0.16431	0.13202	0	0.05126	0.04202	0	0	0	0	0	0
Plesiomonas	Granulicatella	Group	Group	-0.442929	0.615753	49	25	0.4755	0.979131	0.637003	0.112815	0	0.173991	0.0995043	0.0588235	0	0.0588235	0.415938	0.972074	0.396781	Appendix <= Cecum <= Terminal ileum	Plesiomonas	0	0	0	0	0	0	0	0	0	0	0	0	0	0	0	0	0	0	0	0	0	0	0	0	0	0	0
Granulicatella	Butyricimonas	Group	Group	-0.464015	0.606162	49	18	0.447803	0.979131	0.21907	0.0928888	0.134597	0.0697812	0.0976398	0.705882	0.266667	0.529412	0.0814251	0.409934	0.344847	Appendix <= Terminal ileum <= Cecum	Granulicatella	0	0.28184	0.00666	0.01323	0.00307	1.41229	0	0.04508	0.00564	0	0	0.00114	0	0.02314	0.1314	0	0	0	0	0.03569	0.00239	0	0	0.00751	0	0	0.00425
Butyricimonas	Methanobrevibacter	Group	Group	-0.268821	0.511057	49	11	0.601355	0.979131	0.350621	0.0578559	0.171689	0.0479176	0.0892549	0.470588	0.266667	0.352941	0.14819	0.444977	0.479944	Appendix <= Terminal ileum <= Cecum	Butyricimonas	0	0.06095	0	0	0	0	0	0	0.01526	0	0	0	0.01037	0.10328	0.03345	0.00738	0.14169	0.1008	0	0.03492	0.04608	0	0	0	0	0	0
Methanobrevibacter	Atopobium	Group	Group	-1.15025	0.666347	49	31	0.0908797	0.979131	0.422559	0.00840235	0.258539	0.00530412	0.0838998	0.294118	0.266667	0.117647	0.914282	0.274603	0.243828	Terminal ileum <= Cecum <= Appendix	Methanobrevibacter	0	0	0.43296	0.07428	0.09927	0	0	0	0	0	0	0	0.00347	0.01589	0.02209	0	0	0	0	0	0	0.24907	0	0.01708	0	0	0
Atopobium	Bilophila	Group	Group	-0.555645	0.532816	49	26	0.302354	0.979131	0.229977	0.0633788	0.168569	0.0167647	0.0794076	0.823529	0.466667	0.588235	0.227255	0.0990215	0.696705	Terminal ileum <= Appendix <= Cecum	Atopobium	0	0.05785	0.04934	0.00046	0.00172	0	0	0.00457	0.00496	0.25705	0.00974	0.22411	0	0.0046	0.06617	0	0.01386	0.01309	0	0	0	0.0122	0	0.05757	0	0.04543	0.11338
Bilophila	Helicobacter	Group	Group	-0.342793	0.443569	49	8	0.443506	0.979131	0.411314	0.0711088	0.141585	0.0144388	0.073022	0.647059	0.466667	0.470588	0.94	0.259301	0.243011	Terminal ileum <= Cecum <= Appendix	Bilophila	0	0	0.06493	0.04	0.05967	0	0	0	0.00657	0	0	0	0	0	0	0	0.01414	0.0059	0.28221	0.03234	0.03159	0.28133	0	0.13956	0	0.79533	0.55683
Helicobacter	Pseudomonas	Group	Group	-0.352581	0.499136	49	7	0.483438	0.979131	0.210587	0.0762176	0.0487427	0.0486724	0.0582504	0.294118	0.0666667	0.117647	0.0984004	0.179398	0.724329	Appendix <= Terminal ileum <= Cecum	Helicobacter	0	0.00178	0	0	0	0	0	0	0	0	0	0	0	0	0	0	0.00528	0.00879	0	0	0	0	0	0.02495	0	0	0
Pseudomonas	Dielma	Group	Group	0.163115	0.64071	49	10	0.800154	0.979131	0.686965	0.03592	0.131243	0.000564706	0.0528345	0.117647	0.2	0.117647	0.49541	0.890196	0.414843	Terminal ileum <= Cecum <= Appendix	Pseudomonas	0	0	0	0	0	0	0	0	0	0	0	0	0	0	0	0	0	0	0.05442	0	0	1.49736	0	0.55315	0	0.41687	0.05749
Dielma	Ruminococcaceae_unclassified	Group	Group	-0.600171	0.679736	49	19	0.381759	0.979131	0.52562	0.0974388	0.00331	0.0509288	0.0524878	0.176471	0.133333	0.294118	0.657501	0.484683	0.262728	Appendix <= Cecum <= Terminal ileum	Dielma	0	0	0	0	0	0	0	0	0.01763	0	0	0	0.01424	0.62359	1.06012	0	0.00031	0	0	0	0	0	0	0	0	0	0
Ruminococcaceae_unclassified	Rothia	Group	Group	-0.983751	0.764437	49	28	0.204433	0.979131	0.336898	0.0450329	0.0619127	0.0482959	0.0513322	0.588235	0.266667	0.294118	0.193007	0.215966	0.917409	Appendix <= Terminal ileum <= Cecum	Ruminococcaceae_unclassified	0	0	0.31016	0.4904	0.30783	0	0	0	0	0	0	0	0.01894	0.08178	0.14835	0	0.07686	0.07309	0	0	0	0.11927	0	0.03076	0	0	0
Rothia	Desulfovibrio	Group	Group	-0.0578068	0.173235	49	8	0.740098	0.979131	0.0308448	0.0624194	0.03574	0.0506053	0.0501535	0.823529	0.266667	0.588235	0.00879626	0.317169	0.0986686	Appendix <= Terminal ileum <= Cecum	Rothia	0	0.08353	0	0	0	0	0	0.00879	0.01948	0	0	0	0.00064	0.03876	0.19931	0.3066	0.10587	0.15341	0	0.05054	0.00876	0	0	0.12248	0	0	0.03595
Desulfovibrio	Mogibacterium	Group	Group	-0.779337	0.592106	49	28	0.194486	0.979131	0.82245	0.0430012	0.055884	0.0337541	0.0437367	0.176471	0.2	0.117647	0.830348	0.681628	0.540887	Terminal ileum <= Cecum <= Appendix	Desulfovibrio	0	0	0.11708	0	0	0	0	0	0	0	0	0	0	0	0	0.43327	0.47575	0.44879	0	0	0	0.28791	0	0.07923	0	0	0
Mogibacterium	Akkermansia	Group	Group	-0.125399	0.268639	49	15	0.642803	0.979131	0.26188	0.0322124	0.0901893	0.0101635	0.0423108	0.764706	0.333333	0.588235	0.133716	0.19347	0.809929	Appendix <= Terminal ileum <= Cecum	Mogibacterium	0	0.03323	0.25988	0.00811	0.0116	0	0	0	0.01529	0	0	0.02752	0	0	0.04846	0	0.01333	0.00896	0.08051	0.00105	0.00113	0	0	0.00231	0	0.94011	0.27998
Akkermansia	Gordonibacter	Group	Group	-0.292771	0.802205	49	35	0.71678	0.979131	0.729523	0.0552165	0.0272527	0.0381135	0.0407224	0.352941	0.266667	0.294118	0.443063	0.581297	0.815721	Appendix <= Terminal ileum <= Cecum	Akkermansia	0	0.25406	0.17886	0.08487	0.16545	0	0	0	0	0	0	0	0	0	0	0.138	0.09453	0.09995	0	0	0	0	0	0	0	0	0
Gordonibacter	Anaerotruncus	Group	Group	-0.43177	0.563868	49	24	0.447666	0.979131	0.893958	0.0243429	0.04483	0.0485512	0.0390133	0.823529	0.666667	0.647059	0.852917	0.770693	0.640063	Terminal ileum <= Cecum <= Appendix	Gordonibacter	0.03249	0.00505	0.01592	0.0086	0.00767	0	0	0	0.07153	0.00724	0.01008	0.00819	0.00201	0.11814	0.05007	0	0.01492	0.00482	0	0	0.00058	0.04516	0	0.00498	0	0.21357	0.13257
Anaerotruncus	Intestinimonas	Group	Group	-0.355611	0.614953	49	16	0.56584	0.979131	0.684473	0.0305235	0.0581887	0.0217918	0.0359631	0.588235	0.4	0.470588	0.803566	0.395002	0.565402	Terminal ileum <= Appendix <= Cecum	Anaerotruncus	0.36509	0	0.26314	0.32555	0.23527	0	0	0	0.01418	0	0	0	0	0	0	0	0.01058	0.00773	0	0	0.00086	0.10507	0	0.02151	0	0.04123	0.21028
Intestinimonas	Megasphaera	Group	Group	-0.370502	0.662725	49	25	0.578776	0.979131	0.702133	0.00512176	0.099676	0.00884	0.0353569	0.352941	0.333333	0.294118	0.755501	0.594164	0.408075	Terminal ileum <= Cecum <= Appendix	Intestinimonas	0.09938	0	0.00639	0.00031	0	0	0	0	0	0	0	0	0	0	0	0	0.00106	0	0.78818	0	0.0006	0.21716	0	0.05653	0	0	0
Megasphaera	Anaeroglobus	Group	Group	-0.0828032	0.396183	49	8	0.83535	0.979131	0.00884075	0.0535029	0.00401667	0.0421435	0.0344131	0.647059	0.2	0.647059	0.00417247	0.682678	0.0135495	Appendix < Terminal ileum <= Cecum	Megasphaera	0	0.15099	0.01872	0.06978	0.05165	0	0	0	0.02733	0	0	0	0	0.0108	0.04342	0	0.05302	0.05049	0	0.01188	0	0.02102	0	0.0404	0	0	0.23546
Anaeroglobus	Catabacter	Group	Group	-0.230902	0.456626	49	12	0.615452	0.979131	0.699741	0.00711353	0.0692627	0.0252959	0.0324469	0.235294	0.133333	0.117647	0.565861	0.411939	0.825658	Terminal ileum <= Appendix <= Cecum	Anaeroglobus	0	0.00999	0	0	0	0	0	0	0	0	0	0	0	0	0	0	0	0	0	0	0	0	0	0.00227	0	0	0
Catabacter	Enterobacter	Group	Group	-0.396476	0.497668	49	7	0.42965	0.979131	0.689155	0.01967	0.009924	0.0554935	0.0291151	0.294118	0.266667	0.176471	0.987714	0.45479	0.459836	Terminal ileum <= Cecum <= Appendix	Catabacter	0	0	0.01576	0.00392	0.0034	0	0	0	0.00089	0.0097	0	0.00198	0	0	0	0	0	0	0	0	0	0.10183	0	0.01442	0	0	0.00498
Enterobacter	Holdemanella	Group	Group	-0.176621	0.586721	49	10	0.764719	0.979131	0.85374	0.0313429	0.0490353	0.00685647	0.0282637	0.176471	0.133333	0.117647	0.797547	0.574058	0.773566	Terminal ileum <= Appendix <= Cecum	Enterobacter	0	0	0	0	0	0	0	0	0	0	0	0.21963	0	0	0	0	0	0	0	0	0	0	0	0	0	0	0
Holdemanella	Oribacterium	Group	Group	-0.165705	0.827839	49	27	0.842214	0.979131	0.959999	0.0630794	0.00351533	0.00860824	0.0259473	0.176471	0.2	0.235294	0.922	0.851284	0.779906	Appendix <= Cecum <= Terminal ileum	Holdemanella	0	0.88786	0.0157	0	0	0	0	0	0.01529	0.0049	0	0	0	0	0	0	0	0	0	0	0	0	0	0	0	0	0
Oribacterium	Agrobacterium	Group	Group	0.143561	0.232117	49	5	0.539241	0.979131	0.00804585	0.0316929	0.007806	0.0306006	0.0240016	0.764706	0.2	0.647059	0.00358931	0.641485	0.0138423	Appendix < Terminal ileum <= Cecum	Oribacterium	0	0.0869	0.00047	0.01117	0.00054	0	0	0.00165	0.02583	0	0	7e-05	0	0	0.01498	0	0.0623	0.06638	0	0.00984	0.00133	0	0	0.01668	0	0	0.00366
Agrobacterium	Sellimonas	Group	Group	-0.202446	0.48525	49	10	0.678432	0.979131	0.0412717	0	0.0618533	0.0132259	0.0235233	0	0.266667	0.0588235	0.0150276	0.560192	0.0618099	Cecum <= Terminal ileum <= Appendix	Agrobacterium	0	0	0	0	0	0	0	0	0	0.69812	0.22484	0	0.15878	0	0	0	0	0	0	0	0	0	0	0	0	0.01526	0
Sellimonas	Lawsonella	Group	Group	-0.216371	0.325262	49	8	0.50916	0.979131	0.627885	0.0173229	0.0237513	0.0218018	0.0208447	0.235294	0.266667	0.117647	0.888011	0.443102	0.377003	Terminal ileum <= Cecum <= Appendix	Sellimonas	0.19033	0	0.15999	0.18738	0.22886	0	0	0	0	0	0	0	0	0	0	0	0	0	0	0	0	0	0	0	0	0	0
Lawsonella	Filifactor	Group	Group	0.0407887	0.299459	49	9	0.892239	0.979131	0.238305	0.00924882	0.0488553	0.000323529	0.0182767	0.176471	0.266667	0.0588235	0.398791	0.380798	0.0905736	Terminal ileum <= Cecum <= Appendix	Lawsonella	0	0	0.14051	0.0055	0.00525	0	0	0	0	0.00659	0	0.00346	0	0	0	0	0	0	0	0	0	0	0	0	0	0.47751	0.14852
Filifactor	Desulfovibrionaceae_unclassified	Group	Group	0.024707	0.281154	49	5	0.930348	0.979131	0.330435	0.00752235	0.00326	0.04084	0.0177767	0.294118	0.0666667	0.176471	0.136788	0.488251	0.414058	Appendix <= Terminal ileum <= Cecum	Filifactor	0	0.00325	0	0	0	0	0	0	0	0	0	0	0	0	0	0	0.01131	0.00954	0	0	0	0	0	0.00306	0	0	0
Desulfovibrionaceae_unclassified	Coprobacter	Group	Group	-0.522125	0.538543	49	14	0.337252	0.979131	0.806857	0.00937294	0.00839133	0.0326176	0.0171369	0.117647	0.133333	0.0588235	0.887422	0.623303	0.537139	Terminal ileum <= Cecum <= Appendix	Desulfovibrionaceae_unclassified	0	0	0.00471	0	0	0	0	0	0	0	0	0	0	0	0	0	0	0	0	0	0	0	0	0	0	0	0
Faecalicoccus	Abiotrophia	Group	Group	-0.941673	0.732521	49	20	0.204907	0.979131	0.998222	0.0159112	0.01704	0.0167582	0.0165506	0.0588235	0.0666667	0.0588235	0.952429	0.976959	0.974717	Cecum <= Terminal ileum <= Appendix	Faecalicoccus	0	0	0.2556	0.28489	0.27049	0	0	0	0	0	0	0	0	0	0	0	0	0	0	0	0	0	0	0	0	0	0
Coprobacter	Sphingomonas	Group	Group	0.393632	0.419091	49	10	0.352403	0.979131	0.54209	0.00812647	0.033464	0.00929647	0.0162888	0.411765	0.2	0.235294	0.354431	0.327839	0.982945	Terminal ileum <= Appendix <= Cecum	Coprobacter	0	0	0	0	0	0	0	0	0	0	0	0	0	0	0	0	0.04256	0.04253	0	0.01557	0.01594	0.01825	0	0.00898	0	0.2959	0.00262
Abiotrophia	Corynebacterium	Group	Group	-0.204969	0.561668	49	11	0.716801	0.979131	0.0251555	0.0307312	0.000900667	0.0142347	0.0158761	0.647059	0.2	0.352941	0.00665131	0.182053	0.155105	Appendix <= Terminal ileum <= Cecum	Abiotrophia	0	0.01016	0	0	0	0	0	0.0001	0	0	0	0.01749	0.00244	0.04855	0.34061	0	0	0	0	0.05889	0.00926	0	0	0.01324	0	0	0.00453
Sphingomonas	Eikenella	Group	Group	-0.50849	0.558311	49	11	0.367066	0.979131	0.451352	0.000341765	0.0458413	0.00412353	0.0155822	0.117647	0.266667	0.235294	0.230031	0.357386	0.75721	Cecum <= Terminal ileum <= Appendix	Sphingomonas	0	0	0.00083	0	0	0	0	0	0	0.02045	0	0	0.08609	0.04045	0	0	0	0	0	0	0	0	0	0	0	0.58025	0.00515
Corynebacterium	Campylobacter	Group	Group	0.147923	0.585617	49	17	0.801683	0.979131	0.259264	0.0159247	0.014488	0.0161588	0.0155661	0.294118	0.0666667	0.294118	0.129395	0.856589	0.179754	Appendix <= Terminal ileum <= Cecum	Corynebacterium	0	0	0	0	0	0	0	0.00607	0.00442	0	0	0.00336	0	0	0	0	0.00016	0	0	0	0	0	0	0	0	0	0
Eikenella	Turicimonas	Group	Group	-0.364175	0.542997	49	18	0.505709	0.979131	0.508538	0.0182959	0.00940733	0.0153853	0.0145651	0.294118	0.133333	0.235294	0.246628	0.516375	0.595944	Appendix <= Terminal ileum <= Cecum	Eikenella	0	0	0	0	0	0	0	0.00465	0.00083	0	0	0	0	0.0012	0.00911	0	0	0	0	0	0	0.00276	0	0.0069	0	0	0
Campylobacter	Slackia	Group	Group	-0.631503	0.796843	49	15	0.432048	0.979131	0.439757	0.0144794	0.0107353	0.0178094	0.0144886	0.411765	0.2	0.411765	0.288007	0.910005	0.241219	Appendix <= Cecum <= Terminal ileum	Campylobacter	0.00727	0	0	0	0	0	0	0.00904	0.02093	0	0	0	0	0.01232	0	0	0.0624	0.08606	0	0	0	0	0	0.01577	0	0	0
Turicimonas	Anaerotignum	Group	Group	-0.219745	0.422676	49	6	0.605581	0.979131	0.646634	0.0171188	0.0112147	0.0142582	0.014319	0.470588	0.333333	0.294118	0.478274	0.38162	0.8902	Terminal ileum <= Appendix <= Cecum	Turicimonas	0.03902	0	0.0015	0	0.00309	0	0	0	0	0	0	0	0.00623	0.16185	0.09337	0	0.01968	0.01639	0	0.02426	0.02075	0	0	0	0	0	0
Slackia	Leptotrichia	Group	Group	-0.617083	0.568626	49	19	0.28336	0.979131	0.345451	0.0119718	0.0146113	0.0140112	0.0134873	0.470588	0.2	0.235294	0.197513	0.222224	0.914951	Appendix <= Terminal ileum <= Cecum	Slackia	0	0.00113	0.15288	0.01099	0.00748	0	0	0	0	0	0	4e-05	0	0	0	0	0	0	0	0.03596	0.02845	0	0	0	0	0	0.10752
Jonquetella	Christensenella	Group	Group	0.0176037	0.351795	49	6	0.960303	0.979131	0.987401	0.00173353	0.038744	0.00229824	0.0132592	0.0588235	0.0666667	0.0588235	0.87997	0.976959	0.902073	Cecum <= Terminal ileum <= Appendix	Jonquetella	0	0	0.58116	0.03907	0.02947	0	0	0	0	0	0	0	0	0	0	0	0	0	0	0	0	0	0	0	0	0	0
Anaerotignum	Olsenella	Group	Group	-0.523964	0.613958	49	13	0.397755	0.979131	0.658251	0.00933529	0.000666	0.0255129	0.0122941	0.176471	0.0666667	0.117647	0.362014	0.612967	0.673204	Appendix <= Terminal ileum <= Cecum	Anaerotignum	0	0	0	0	0	0	0	0	0	0	0	0	0	0	0.00777	0	0	0	0	0	0	0	0	0	0	0	0
Leptotrichia	Adlercreutzia	Group	Group	0.154187	0.437903	49	16	0.726335	0.979131	0.00601161	0.0174865	0.000116667	0.0164218	0.0117998	0.588235	0.0666667	0.470588	0.00178045	0.35965	0.0252433	Appendix < Terminal ileum <= Cecum	Leptotrichia	0	0.00604	0	0	0	0	0	0.00691	0.00028	0	0	0	0	0.01013	0.06854	0	0.21707	0.13666	0	0.01356	0	0	0	0.01599	0	0	0
Christensenella	Paraprevotella	Group	Group	-0.155984	0.293334	49	10	0.597395	0.979131	0.492548	0.00304588	0.0226627	0.00898882	0.0111129	0.117647	0.2	0.0588235	0.451837	0.658046	0.237637	Terminal ileum <= Cecum <= Appendix	Christensenella	0.00973	0	0	0	0	0	0	0	0	0	0	0	0	0	0	0	0	0	0	0	0	0.01962	0	0.00132	0	0	0
Olsenella	Comamonas	Group	Group	-0.161717	0.197281	49	8	0.416509	0.979131	0.244511	0.00436294	0.0269393	0.00300647	0.0108035	0.352941	0.333333	0.117647	0.818973	0.178925	0.125953	Terminal ileum <= Cecum <= Appendix	Olsenella	0	0	0.12495	0.00499	0.00711	0	0	0	0	0.00063	0	0.00367	0	0	0	0	0	0	0	0	0	0	0	0	0	0.13654	0.05556
Adlercreutzia	Lautropia	Group	Group	0.287312	0.353378	49	8	0.420292	0.979131	0.386155	0.00805882	0.00310933	0.0177118	0.00989265	0.411765	0.2	0.352941	0.230128	0.988511	0.224758	Appendix <= Cecum <= Terminal ileum	Adlercreutzia	0.00111	0.00315	0.03224	0.03622	0.02688	0	0	0	0.05125	0	0	0.00116	0	0	0	0.01329	0.02281	0.01248	0	0.08088	0.06033	0	0	0	0	0	0
Elstera	Selenomonas	Group	Group	0.03018	0.203854	49	5	0.882939	0.979131	0.575161	0	0.028926	3.23529e-05	0.00886612	0	0.0666667	0.0588235	0.336869	0.400814	0.883227	Cecum <= Terminal ileum <= Appendix	Elstera	0	0	0	0	0	0	0	0	0	0	0	0	0	0	0	0	0	0	0	0	0	0	0	0	0	0	0
Paraprevotella	Eggerthia	Group	Group	0.035027	0.256875	49	5	0.892121	0.979131	0.520394	0.0104576	0.002016	0.00860059	0.00722918	0.294118	0.133333	0.176471	0.263667	0.453302	0.695311	Appendix <= Terminal ileum <= Cecum	Paraprevotella	0	0	0.02765	0.02456	0.01942	0	0	0	0	0	0	0	0	0	0.00377	0	0	0	0	0.11786	0.12894	0	0	0	0	0	0
Comamonas	Fretibacterium	Group	Group	-0.0197818	0.329044	49	13	0.952316	0.979131	0.718047	0.00681	0.0130193	0.00161353	0.00690796	0.176471	0.2	0.117647	0.82472	0.563217	0.43469	Terminal ileum <= Cecum <= Appendix	Comamonas	0	0	0.02129	0.00836	0.01114	0	0	0	0	0.02418	0	0	0.14982	0	0	0	0	0	0	0	0	0	0	0	0	0	0
Lautropia	Holdemania	Group	Group	-0.0962528	0.338497	49	14	0.777389	0.979131	0.217948	0.00628176	0.00114133	0.01242	0.00683776	0.117647	0.0666667	0.294118	0.682354	0.198209	0.0979112	Appendix <= Cecum <= Terminal ileum	Lautropia	0	0	0	0	0	0	0	0	0.00261	0	0	0	0	0	0	0	0.00348	0	0	0.00098	0	0	0	0	0	0	0
Acidaminococcus	Pseudoramibacter	Group	Group	-0.0173544	0.214958	49	5	0.935996	0.979131	0.390169	0.0189565	0	0	0.00657673	0.0588235	0	0	0.245085	0.229949	1	Appendix <=> Terminal ileum <= Cecum	Acidaminococcus	0	0	0	0	0	0	0	0	0	0	0	0	0	0	0	0	0	0	0	0	0	0	0	0	0	0	0.32226
Ottowia	Bulleidia	Group	Group	-0.469627	0.438422	49	16	0.289561	0.979131	0.998222	0.00921059	0.003588	0.00621882	0.00645143	0.0588235	0.0666667	0.0588235	0.974717	0.976959	0.952429	Terminal ileum <= Cecum <= Appendix	Ottowia	0	0	0	0	0	0	0	0	0	0	0	0	0	0	0	0	0	0	0	0	0	0	0	0	0	0	0
Selenomonas	Capnocytophaga	Group	Group	-0.414825	0.422259	49	10	0.330935	0.979131	0.901054	0.00145412	0.0163207	0.00260176	0.00640327	0.117647	0.0666667	0.117647	0.707437	0.963557	0.674821	Appendix <= Cecum <= Terminal ileum	Selenomonas	0	0	0	0	0	0	0	0	0	0	0	0	0	0	0	0	0.00503	0.00488	0	0	0	0	0	0	0	0	0
Eggerthia	Lawsonibacter	Group	Group	-0.159723	0.470475	49	10	0.735751	0.979131	0.901995	0.000927059	0.0163867	0.00229235	0.00613327	0.117647	0.0666667	0.117647	0.691057	1	0.691057	Appendix <= Cecum <=> Terminal ileum	Eggerthia	0	0.0021	0	0	0	0	0	0	0	0	0	0	0	0	0	0	0.00176	0	0	0	0	0	0	0	0	0	0
Fretibacterium	Lachnoanaerobaculum	Group	Group	-0.218263	0.303448	49	17	0.475532	0.979131	0.781933	0.00240765	0.00854467	0.00751471	0.00605816	0.352941	0.2	0.235294	0.513955	0.588701	0.897245	Appendix <= Terminal ileum <= Cecum	Fretibacterium	0	0	0	0	0	0	0	0	0	0	0	0	0	0	0	0	0.0036	0.00138	0	0	0	0.02135	0	0.00643	0	0	0.01937
Holdemania	Asaccharobacter	Group	Group	0.203234	0.519565	49	14	0.697445	0.979131	0.769869	0.00614706	0.005274	0.00553412	0.00566714	0.294118	0.2	0.352941	0.585001	0.880343	0.489032	Appendix <= Cecum <= Terminal ileum	Holdemania	0.04219	0	0.02183	0.03618	0.02984	0	0	0	0.0017	0	0	0	0	0	0	0	0.00244	0	0	0	0	0	0	0	0	0	0
Pseudoramibacter	Tannerella	Group	Group	-0.15264	0.232497	49	5	0.514689	0.979131	0.77583	0.00242176	0.0112193	0.00288706	0.00527633	0.117647	0.133333	0.0588235	0.830683	0.623303	0.490569	Terminal ileum <= Cecum <= Appendix	Pseudoramibacter	0	0	0.00593	0	0	0	0	0	0	0	0	0	0	0	0	0	0	0	0	0	0	0	0	0	0	0.16236	0.03694
Catenibacterium	Anaeromassilibacillus	Group	Group	0.0215048	0.235158	49	9	0.927525	0.979131	0.778214	0.0121194	0.000616667	0.00230765	0.00519408	0.117647	0.0666667	0.0588235	0.558078	0.527474	0.979175	Terminal ileum <= Appendix <= Cecum	Catenibacterium	0	0	0.00925	0	0	0	0	0	0	0	0	0	0	0	0	0	0	0	0	0	0	0	0	0	0	0	0
Bulleidia	Anaerofustis	Group	Group	-0.136687	0.27056	49	8	0.61578	0.979131	0.181424	0.00646353	0.004156	0.00326235	0.00464653	0.529412	0.2	0.235294	0.0989583	0.126902	0.863466	Appendix <= Terminal ileum <= Cecum	Bulleidia	0	0.01487	0.01374	0.00167	0	0	0	0	0	0	0	0.00329	0	0	0.00047	0	0	0.0007	0	0	0	0	0	0.00552	0	0	0.01041
Capnocytophaga	Sutterella	Group	Group	0.0409785	0.294719	49	6	0.890011	0.979131	0.252994	0.00919412	0.000862	0.00245412	0.0043051	0.294118	0.0666667	0.235294	0.100022	0.539498	0.293416	Appendix <= Terminal ileum <= Cecum	Capnocytophaga	0	0	0	0	0	0	0	0.00244	0	0	0	0	0	0	0	0	0.00035	0	0	0.00045	0	0	0	0.06546	0	0	0
Lawsonibacter	Stomatobaculum	Group	Group	0.178853	0.385204	49	8	0.644572	0.979131	0.0693222	0.00953529	0	0.00247294	0.00416612	0.294118	0	0.294118	0.0423766	0.986402	0.0440831	Appendix < Terminal ileum <= Cecum	Lawsonibacter	0	0	0	0.00126	0.00257	0	0	0	0.00014	0	0	0	0	0.02068	0.14948	0	0.00708	0.00351	0	0	0	0	0	0	0	0	0
Gordonia	Caulobacter	Group	Group	0.285459	0.209714	49	5	0.179946	0.979131	0.390169	0	0	0.0103024	0.00357429	0	0	0.0588235	1	0.229949	0.245085	Cecum <=> Appendix <= Terminal ileum	Gordonia	0	0	0	0	0	0	0	0	0.17514	0	0	0	0	0	0	0	0	0	0	0	0	0	0	0	0	0	0
Faecalicatena	Scardovia	Group	Group	-0.388815	0.26628	49	5	0.150895	0.979131	0.575161	0.000258824	0.010468	0	0.00329429	0.0588235	0.0666667	0	0.883227	0.400814	0.336869	Terminal ileum <= Cecum <= Appendix	Faecalicatena	0	0	0	0	0	0	0	0	0	0	0	0	0	0	0	0	0	0	0	0	0	0	0	0	0	0	0
Lachnoanaerobaculum	Actinobaculum	Group	Group	-0.100695	0.15865	49	6	0.528703	0.979131	0.0207586	0.00499529	0.000282	0.00403235	0.00321837	0.529412	0.0666667	0.411765	0.00729294	0.515736	0.0399883	Appendix < Terminal ileum <= Cecum	Lachnoanaerobaculum	0	0.01173	0	0	0	0	0	0	0	0	0	0	0	0.00844	0.01767	0	0.0153	0.0127	0	0	0	0	0	0.00437	0	0	0.00348
Asaccharobacter	Pseudopropionibacterium	Group	Group	-0.164195	0.211631	49	5	0.44172	0.979131	0.0992546	0.00202059	0.000556667	0.00490647	0.00257367	0.411765	0.0666667	0.352941	0.0590246	0.98799	0.0610084	Appendix <= Terminal ileum <= Cecum	Asaccharobacter	0	0.00032	0.00835	0.00936	0.00559	0	0	0	0.01326	0	0	0.00019	0	0	0	0	0.00698	0.00188	0	0.02027	0.01791	0	0	0	0	0	0
Tannerella										0.844147	0.00614059	0.000298	0.00100059	0.00256878	0.117647	0.0666667	0.117647	0.589895	0.945359	0.636478	Appendix <= Terminal ileum <= Cecum	Tannerella	0	0	0	0	0	0	0	0	0.0013	0	0	0	0	0	0	0	0	0	0	0	0	0	0	0.09668	0	0	0
Pediococcus										0.998222	0.00292	0.00234867	0.00234294	0.0025449	0.0588235	0.0666667	0.0588235	0.974717	0.976959	0.952429	Terminal ileum <= Cecum <= Appendix	Pediococcus	0	0	0.03523	0.03983	0.04964	0	0	0	0	0	0	0	0	0	0	0	0	0	0	0	0	0	0	0	0	0	0
Anaeromassilibacillus										0.732291	0.00371471	0.00072	0.00205824	0.00222327	0.176471	0.133333	0.235294	0.714836	0.663268	0.431312	Appendix <= Cecum <= Terminal ileum	Anaeromassilibacillus	0	0	0.00886	0.00806	0.00791	0	0	0	0.00171	0	0	0	0.00194	0.01377	0.05148	0	0	0	0	0	0	0	0	0	0	0	0
Morococcus										0.579785	0	0.000379333	0.00429647	0.00160673	0	0.0666667	0.0588235	0.356552	0.381479	0.940557	Cecum <= Terminal ileum <= Appendix	Morococcus	0.00569	0	0	0	0	0	0	0	0	0	0	0	0	0	0	0	0	0	0	0	0	0	0	0	0	0	0
Bosea										0.712244	0.000265294	0.00129667	0.00274529	0.00144143	0.0588235	0.133333	0.0588235	0.456906	0.959685	0.487051	Cecum <= Terminal ileum <= Appendix	Bosea	0	0	0	0	0	0	0	0	0	0.00116	0	0	0	0	0	0	0	0	0	0	0	0	0	0	0	0.01829	0.00451
Anaerofustis										0.857375	0.00178294	0.000800667	0.00108294	0.00123939	0.176471	0.2	0.117647	0.99904	0.627795	0.637897	Terminal ileum <= Cecum <= Appendix	Anaerofustis	0	0	0.0028	0.00379	0.00944	0	0	0	0	0	0	0	0	0	0.00281	0	0	0	0	0	0	0	0	0	0	0	0
Oxalobacter										0.739443	0.00127412	0.001312	0.000917059	0.00116184	0.0588235	0.133333	0.0588235	0.504599	0.979836	0.489098	Terminal ileum <= Cecum <= Appendix	Oxalobacter	0	0	0.01367	0.01559	0.02166	0	0	0	0	0	0	0	0	0	0	0	0	0	0	0	0	0	0	0	0	0	0
Allisonella										0.374335	0.00296176	0	0.000108235	0.0010651	0.117647	0	0.0588235	0.16205	0.44406	0.511079	Appendix <= Terminal ileum <= Cecum	Allisonella	0	0	0	0	0	0	0	0	0	0	0	0	0	0	0	0	0	0	0	0	0	0	0	0	0	0	0
Sutterella										0.628755	0.00079	2.06667e-05	0.00209765	0.00100816	0.176471	0.0666667	0.117647	0.336797	0.688819	0.5668	Appendix <= Terminal ileum <= Cecum	Sutterella	0	0	0.00031	0	0.00052	0	0	0	0	0	0	0	0	0	0	0	0	0	0	0	0	0	0	0	0	0	0
Stomatobaculum										0.128621	0.00100059	0	0.00165471	0.000921224	0.235294	0	0.235294	0.0862994	0.910915	0.0682154	Appendix <= Cecum <= Terminal ileum	Stomatobaculum	0	0	0	0	0	0	0	0	0	0	0	0	0	0	0.00012	0	0.0181	0.01255	0	0.00476	0	0	0	0	0	0	0
Caulobacter										0.189346	0	0.000978	0.00175059	0.000906735	0	0.2	0.117647	0.073061	0.243974	0.506476	Cecum <= Terminal ileum <= Appendix	Caulobacter	0	0	0	0	0	0	0	0	0	0.00081	0	0	0.0117	0	0	0	0	0	0	0	0	0	0	0	0	0	0
Weissella										0.164851	0.00252647	0	2.94118e-05	0.000886735	0.176471	0	0.0588235	0.0664457	0.188752	0.573532	Appendix <= Terminal ileum <= Cecum	Weissella	0	0	0	0	0.00171	0	0	0	0	0	0	0	0	0	0	0	0.0005	0	0	0	0	0	0	0	0	0	0
Scardovia										0.243967	0.00238353	0	6.64706e-05	0.00085	0.176471	0	0.117647	0.094909	0.514987	0.298509	Appendix <= Terminal ileum <= Cecum	Scardovia	0	0	0	0	0	0	0	0	0	0	0	0	0	0.00093	0.03213	0	0	0	0	0	0	0	0	0.00767	0	0	0
Raoultella										0.575161	0.000930588	0.00171467	0	0.000847755	0.0588235	0.0666667	0	0.883227	0.400814	0.336869	Terminal ileum <= Cecum <= Appendix	Raoultella	0	0	0	0	0	0	0	0	0	0	0	0	0	0	0	0	0	0	0	0	0	0	0	0	0	0	0
Murimonas										0.801285	0.00124294	0.000433333	0.000728235	0.000816531	0.117647	0.0666667	0.0588235	0.593694	0.544122	0.957064	Terminal ileum <= Appendix <= Cecum	Murimonas	0	0	0	0	0	0	0	0	0	0	0	0	0	0.01238	0.01784	0	0	0	0	0	0	0	0	0	0	0	0
Actinobaculum										0.229629	0.00192353	0	0.000412353	0.000810408	0.176471	0	0.176471	0.125878	0.949583	0.141741	Appendix <= Terminal ileum <= Cecum	Actinobaculum	0	0	0	0	0	0	0	0	0	0	0	0.02892	0	0	0	0	0.0018	0	0	0.0039	0.00149	0	0	0	0	0	0
Roseomonas										0.390169	0	0	0.00225824	0.000783469	0	0	0.0588235	1	0.229949	0.245085	Cecum <=> Appendix <= Terminal ileum	Roseomonas	0	0	0	0	0	0	0	0	0	0	0	0	0	0	0	0	0	0	0	0	0	0	0	0	0	0	0
Alloscardovia										0.389007	0.000167647	0	0.00184118	0.000696939	0.117647	0	0.117647	0.250067	0.919472	0.212003	Appendix <= Cecum <= Terminal ileum	Alloscardovia	0	0.00257	0	0	0	0	0	0	0	0	0	0	0	0	0	0	0	0	0	0	0	0	0	0	0	0	0
Lactonifactor										0.998222	0.00136412	3.8e-05	0.000300588	0.000589184	0.0588235	0.0666667	0.0588235	0.974717	0.976959	0.952429	Terminal ileum <= Cecum <= Appendix	Lactonifactor	0	0	0	0	0	0	0	0	0	0	0	0	0	0.00511	0.02319	0	0	0	0	0	0	0	0	0	0	0	0
Melissococcus										0.390169	0.00159647	0	0	0.000553878	0.0588235	0	0	0.245085	0.229949	1	Appendix <=> Terminal ileum <= Cecum	Melissococcus	0	0	0	0	0	0	0	0	0	0	0	0	0	0	0	0	0	0	0	0	0	0	0	0	0	0	0
Lactococcus										0.637003	0.00106765	0	0.000528824	0.000553878	0.0588235	0	0.0588235	0.396781	0.972074	0.415938	Appendix <= Terminal ileum <= Cecum	Lactococcus	0	0	0	0	0	0	0	0	0	0	0	0	0	0	0	0	0.00899	0	0	0	0	0	0	0	0	0	0
Coprobacillus										0.987401	0.000471176	0.000552	0.000232353	0.000413061	0.0588235	0.0666667	0.0588235	0.902073	0.976959	0.87997	Terminal ileum <= Cecum <= Appendix	Coprobacillus	0	0	0.00828	0.00395	0.00801	0	0	0	0	0	0	0	0	0	0	0	0	0	0	0	0	0	0	0	0	0	0
Pseudopropionibacterium										0.257845	0.000517647	0	0.000408824	0.000321429	0.176471	0	0.117647	0.10399	0.575677	0.27842	Appendix <= Terminal ileum <= Cecum	Pseudopropionibacterium	0	0	0	0	0	0	0	0	0	0	0	0.00235	0	0	0.00509	0	0	0	0	0	0	0	0	0	0	0	0
Blastomonas										0.321958	0	0.00103867	0	0.000317959	0	0.0666667	0	0.187721	1	0.187721	Cecum <=> Terminal ileum <= Appendix	Blastomonas	0	0	0	0	0	0	0	0	0	0	0	0	0	0	0	0	0	0	0	0	0	0	0	0	0	0.01558	0
Staphylococcus										0.637003	0.000545882	0	0.000214706	0.000263878	0.0588235	0	0.0588235	0.396781	0.972074	0.415938	Appendix <= Terminal ileum <= Cecum	Staphylococcus	0	0	0	0	0	0	0	0	0	0	0	0	0	0	0	0	0	0	0	0	0	0	0	0	0	0	0
Victivallis										0.390169	0.000506471	0	0	0.000175714	0.0588235	0	0	0.245085	0.229949	1	Appendix <=> Terminal ileum <= Cecum	Victivallis	0	0	0	0	0	0	0	0	0	0	0	0	0	0	0	0	0	0	0	0	0	0	0	0	0	0	0
Dolosigranulum										0.390169	0.000451765	0	0	0.000156735	0.0588235	0	0	0.245085	0.229949	1	Appendix <=> Terminal ileum <= Cecum	Dolosigranulum	0	0.00768	0	0	0	0	0	0	0	0	0	0	0	0	0	0	0	0	0	0	0	0	0	0	0	0	0
Serratia										0.390169	0	0	0.000388235	0.000134694	0	0	0.0588235	1	0.229949	0.245085	Cecum <=> Appendix <= Terminal ileum	Serratia	0	0	0	0	0	0	0	0	0.0066	0	0	0	0	0	0	0	0	0	0	0	0	0	0	0	0	0	0
Romboutsia										0.792462	2.94118e-05	0.000277333	0.0001	0.000129796	0.0588235	0.0666667	0.117647	0.874258	0.51109	0.632635	Cecum <= Appendix <= Terminal ileum	Romboutsia	0	0	0.00416	0.0006	0.0005	0	0	0	0	0	0	0	0	0	0	0	0.0011	0	0	0	0	0	0	0	0	0	0
Clostridiales_unclassified										0.390169	0.000346471	0	0	0.000120204	0.0588235	0	0	0.245085	0.229949	1	Appendix <=> Terminal ileum <= Cecum	Clostridiales_unclassified	0	0	0	0	0	0	0	0	0	0	0	0	0	0	0.00589	0	0	0	0	0	0	0	0	0	0	0	0
Cutibacterium										0.575161	0	0.000197333	0.000144118	0.000110408	0	0.0666667	0.0588235	0.336869	0.400814	0.883227	Cecum <= Terminal ileum <= Appendix	Cutibacterium	0	0	0.00296	0	0	0	0	0	0	0	0	0	0	0.00245	0	0	0	0	0	0	0	0	0	0	0	0	0
Turicibacter										0.637003	3.70588e-05	0	0.000258824	0.000102653	0.0588235	0	0.0588235	0.415938	0.972074	0.396781	Appendix <= Cecum <= Terminal ileum	Turicibacter	0	0	0	0	0	0	0	0	0	0	0	0	0	0	0	0	0.0044	0	0	0	0.00063	0	0	0	0	0	0
Cardiobacterium										0.390169	0.000265882	0	0	9.22449e-05	0.0588235	0	0	0.245085	0.229949	1	Appendix <=> Terminal ileum <= Cecum	Cardiobacterium	0	0	0	0	0	0	0	0	0	0	0	0	0	0	0	0	0	0	0	0	0	0	0	0	0	0	0
Desulfomicrobium										0.146377	0.000257647	0	0	8.93878e-05	0.117647	0	0	0.0967388	0.0862823	1	Appendix <=> Terminal ileum <= Cecum	Desulfomicrobium	0	0	0	0	0	0	0	0.00021	0	0	0	0	0	0	0	0	0	0	0	0	0	0	0	0	0	0	0
Peptoniphilus										0.390169	0.000244118	0	0	8.46939e-05	0.0588235	0	0	0.245085	0.229949	1	Appendix <=> Terminal ileum <= Cecum	Peptoniphilus	0	0	0	0	0	0	0	0	0	0	0	0	0	0	0	0	0	0	0	0	0	0	0	0	0	0	0
Harryflintia										0.390169	0.000221176	0	0	7.67347e-05	0.0588235	0	0	0.245085	0.229949	1	Appendix <=> Terminal ileum <= Cecum	Harryflintia	0	0	0	0	0	0	0	0	0	0	0	0	0	0	0.00376	0	0	0	0	0	0	0	0	0	0	0	0
Treponema										0.390169	0.000215882	0	0	7.4898e-05	0.0588235	0	0	0.245085	0.229949	1	Appendix <=> Terminal ileum <= Cecum	Treponema	0	0	0	0	0	0	0	0	0	0	0	0	0	0	0	0	0	0	0	0	0	0	0	0.00367	0	0	0
Ralstonia										0.37788	0	0.000122667	0.000107059	7.46939e-05	0	0.0666667	0.117647	0.418995	0.165655	0.593261	Cecum <= Appendix <= Terminal ileum	Ralstonia	0	0	0	0	0	0	0	0	0	0	0	0	0	0.00125	0	0	0	0	0	0	0	0.00184	0	0	0	0	0
Leuconostoc										0.390169	0	0	0.000166471	5.77551e-05	0	0	0.0588235	1	0.229949	0.245085	Cecum <=> Appendix <= Terminal ileum	Leuconostoc	0	0	0	0	0	0	0	0	0	0	0	0	0	0	0	0	0.00283	0	0	0	0	0	0	0	0	0	0
Enorma										0.146377	0	0	0.000164706	5.71429e-05	0	0	0.117647	1	0.0862823	0.0967388	Cecum <=> Appendix <= Terminal ileum	Enorma	0	0	0	0	0	0	0	0	0.00017	0	0	0	0	0	0	0	0.00263	0	0	0	0	0	0	0	0	0	0
Tissierella										0.321958	0	0.000154667	0	4.73469e-05	0	0.0666667	0	0.187721	1	0.187721	Cecum <=> Terminal ileum <= Appendix	Tissierella	0	0	0	0	0	0	0	0	0	0	0	0	0	0	0	0	0	0	0	0	0	0	0	0	0	0.00232	0
Anaerofilum										0.637003	1.47059e-05	0	0.000107647	4.2449e-05	0.0588235	0	0.0588235	0.415938	0.972074	0.396781	Appendix <= Cecum <= Terminal ileum	Anaerofilum	0	0	0	0	0	0	0	0	0	0	0	0	0	0	0	0	0	0	0	0	0	0	0	0	0	0	0
Enterorhabdus										0.164851	1.05882e-05	0	0.000106471	4.06122e-05	0.0588235	0	0.176471	0.573532	0.188752	0.0664457	Appendix <= Cecum <= Terminal ileum	Enterorhabdus	0	0	0	0	0	0	0	0	0.00037	0	0	0	0	0	0	0	0	0	0	0	0	0	0	0	0	0	0
Methylobacterium										0.390169	0	0	0.000105882	3.67347e-05	0	0	0.0588235	1	0.229949	0.245085	Cecum <=> Appendix <= Terminal ileum	Methylobacterium	0	0	0	0	0	0	0	0	0	0	0	0	0	0	0	0	0	0	0	0	0	0	0	0	0	0	0
Massiliomicrobiota										0.390169	8.17647e-05	0	0	2.83673e-05	0.0588235	0	0	0.245085	0.229949	1	Appendix <=> Terminal ileum <= Cecum	Massiliomicrobiota	0	0	0	0	0	0	0	0	0	0	0	0	0	0	0	0	0	0	0	0	0.00139	0	0	0	0	0	0
Propionibacterium										0.390169	6.94118e-05	0	0	2.40816e-05	0.0588235	0	0	0.245085	0.229949	1	Appendix <=> Terminal ileum <= Cecum	Propionibacterium	0	0	0	0	0	0	0	0	0	0	0	0	0	0	0	0	0	0	0	0	0	0	0	0	0	0	0
Shuttleworthia										0.390169	0	0	5.52941e-05	1.91837e-05	0	0	0.0588235	1	0.229949	0.245085	Cecum <=> Appendix <= Terminal ileum	Shuttleworthia	0	0	0	0	0	0	0	0	0	0	0	0	0	0	0	0	0.00094	0	0	0	0	0	0	0	0	0	0
Methylorubrum										0.390169	0	0	4.29412e-05	1.4898e-05	0	0	0.0588235	1	0.229949	0.245085	Cecum <=> Appendix <= Terminal ileum	Methylorubrum	0	0	0	0	0	0	0	0	0	0	0	0	0	0	0	0	0	0	0	0	0	0	0	0	0	0	0
Catonella										0.390169	2.58824e-05	0	0	8.97959e-06	0.0588235	0	0	0.245085	0.229949	1	Appendix <=> Terminal ileum <= Cecum	Catonella	0	0	0	0	0	0	0	0	0	0	0	0	0	0	0	0	0	0	0	0	0	0	0	0	0	0	0
Monoglobus										0.390169	2.41176e-05	0	0	8.36735e-06	0.0588235	0	0	0.245085	0.229949	1	Appendix <=> Terminal ileum <= Cecum	Monoglobus	0	0	0	0	0	0	0	0	0	0	0	0	0	0	0	0	0	0	0	0	0	0	0	0	0	0	0
Anaerolineaceae_unclassified										0.321958	0	2.66667e-05	0	8.16327e-06	0	0.0666667	0	0.187721	1	0.187721	Cecum <=> Terminal ileum <= Appendix	Anaerolineaceae_unclassified	0	0	0.0004	0	0	0	0	0	0	0	0	0	0	0	0	0	0	0	0	0	0	0	0	0	0	0	0
Burkholderia										0.390169	0	0	1.94118e-05	6.73469e-06	0	0	0.0588235	1	0.229949	0.245085	Cecum <=> Appendix <= Terminal ileum	Burkholderia	0	0	0	0	0	0	0	0	0	0	0	0	0	0	0	0	0	0	0	0	0	0	0	0	0	0	0
[truncated: 22 more columns]

## Sheet: sTable6.species
sTable6.The relative abundance of all genera.	Maaslin2									Kruskal-Wallis rank sum test
ID	feature	metadata	value	coef	stderr	N	N.not.0	pval	qval	kw.p	mean_abundance_Cecum	mean_abundance_Appendix	mean_abundance_Terminal ileum	All_mean_abundance	or_Cecum	or_Appendix	or_Terminal ileum	p_Appendix_Cecum	p_Terminal ileum_Cecum	p_Terminal ileum_Appendix	nearby	ID	LW10A	LW12C	LW14A	LW14B	LW14C	LW15A	LW15B	LW15C	LW16B	LW18A	LW18B	LW18C	LW19A	LW19B	LW19C	LW1A	LW1B	LW1C	LW20A	LW20B	LW20C	LW21A	LW21B	LW21C	LW22B	LW26A	LW26C
Eubacterium_brachy	Eubacterium_brachy	Group	Group	-0.557978	0.250963	49	11	0.0310372	0.998579	0.00103036	0.00542706	0	0.00147941	0.00239612	0.529412	0	0.117647	0.000480061	0.00535764	0.426403	Appendix <= Terminal ileum < Cecum	Eubacterium_brachy	0	0.02191	0	0	0	0	0	0.00293	0	0	0	0.01886	0	0	0.02019	0	0	0	0	0	0	0	0	0.01713	0	0	0
Streptococcus_sanguinis	Streptococcus_sanguinis	Group	Group	-0.935323	0.685546	49	29	0.178956	0.998579	0.00421874	0.0400318	0.0175547	0.0254871	0.0281049	0.882353	0.266667	0.588235	0.00102911	0.216108	0.0370892	Appendix < Terminal ileum <= Cecum	Streptococcus_sanguinis	0	0.0226	0	0	0	0.24698	0	0.00758	0.08196	0.00024	0	0.03409	0.00303	0.04079	0.30725	0	0.01191	0.01387	0	0.00557	0.00201	0	0	0.02251	0	0	0.06139
Streptococcus_australis	Streptococcus_australis	Group	Group	-0.328887	0.603581	49	25	0.588403	0.998579	0.00424408	0.0190688	0.003308	0.0337829	0.019349	0.764706	0.133333	0.588235	0.00166208	0.527138	0.0113256	Appendix < Terminal ileum <= Cecum	Streptococcus_australis	0	0.01498	0	0	0	0	0	0.0011	0.00796	0	0	0.01975	0	0.0173	0.03926	0	0.04715	0.01359	0	0.00042	0	0	0	0.00866	0	0	0.00529
Actinomyces_sp_S6_Spd3	Actinomyces_sp_S6_Spd3	Group	Group	-0.557771	0.478663	49	26	0.24979	0.998579	0.00442179	0.0159518	0.00244267	0.0154006	0.0116251	0.764706	0.2	0.588235	0.00110331	0.23349	0.0349291	Appendix < Terminal ileum <= Cecum	Actinomyces_sp_S6_Spd3	0	0.02144	0.00077	0.00157	0	0	0	0.0018	0.00325	0	0	0.02613	0	0.00874	0.0474	0	0.00752	0.00542	0	0	0	0	0	0.01965	0	0	0.0524
Leptotrichia_sp_oral_taxon_215	Leptotrichia_sp_oral_taxon_215	Group	Group	-0.718077	0.434884	49	15	0.105366	0.998579	0.00518787	0.00617353	0	0.00263588	0.00305633	0.529412	0	0.352941	0.00125869	0.208608	0.0446685	Appendix < Terminal ileum <= Cecum	Leptotrichia_sp_oral_taxon_215	0	0	0	0	0	0	0	0.00597	0.00028	0	0	0	0	0.01013	0.05125	0	0.00792	0.00189	0	0.00067	0	0	0	0.01599	0	0	0
Sphingobium_yanoikuyae	Sphingobium_yanoikuyae	Group	Group	0.356308	0.781462	49	10	0.650526	0.998579	0.00586095	2.47059e-05	2.71685	0.00232824	0.832506	0.0588235	0.466667	0.117647	0.00270826	0.645388	0.0106652	Cecum <= Terminal ileum < Appendix	Sphingobium_yanoikuyae	0.00403	0	0.00333	0	0	0.22128	0	0	0	4.91397	0	0	21.8927	0.02053	0	0	0	0	0	0	0	0	0	0	0	5.54918	0
Eubacterium_sulci	Eubacterium_sulci	Group	Group	-0.255225	0.626794	49	27	0.685716	0.998579	0.00813812	0.0507588	0.00621533	0.0362535	0.0320906	0.764706	0.2	0.647059	0.00373184	0.659608	0.0133792	Appendix < Terminal ileum <= Cecum	Eubacterium_sulci	0	0.05857	0	0.00391	0.00055	0	0	0	0.03911	0	0	0.0127	0	0.01734	0.39353	0	0.05366	0.02907	0	0	0	0.00124	0	0.00963	0	0	0.0244
Atopobium_parvulum	Atopobium_parvulum	Group	Group	-0.885434	0.609747	49	24	0.153108	0.998579	0.0096278	0.0158588	0.002766	0.0097	0.00971408	0.764706	0.2	0.470588	0.00236139	0.0990224	0.148928	Appendix <= Terminal ileum <= Cecum	Atopobium_parvulum	0	0.03588	0	0	0	0	0	0.00319	0.00478	0	0	0.00133	0	0.0046	0.03779	0	0.00912	0.00896	0	0	0	0.00221	0	0.00682	0	0	0.05297
Actinomyces_sp_ICM47	Actinomyces_sp_ICM47	Group	Group	-0.5382	0.749809	49	28	0.476444	0.998579	0.0106362	0.0274529	0.00659533	0.0516547	0.0294645	0.882353	0.2	0.588235	0.00376128	0.49955	0.0248478	Appendix < Terminal ileum <= Cecum	Actinomyces_sp_ICM47	0	0.02519	0.00721	0.02533	0.01142	0	0	0.00015	0.01267	0	0	0.02779	0	0	0	0	0.01469	0.01886	0	0.02459	0.00647	0	0	0.00973	0	0	0.00228
Veillonella_dispar	Veillonella_dispar	Group	Group	0.112815	0.568095	49	31	0.843444	0.998579	0.0108111	0.0419818	0.010742	1.0432	0.379779	0.882353	0.266667	0.705882	0.00559659	0.753582	0.0136413	Appendix < Terminal ileum <= Cecum	Veillonella_dispar	0	0.0316	0.00404	0.01438	0.00323	0	0	0	0.0015	0	0	0	0	0.07603	0.32341	0	0.03128	0.01553	0	0.00332	0.00126	0.02899	0	0.07729	17.2537	0	0.00675
Oribacterium_sinus	Oribacterium_sinus	Group	Group	0.2125	0.431911	49	21	0.62501	0.998579	0.0120782	0.0102624	0.000542	0.0106876	0.00743429	0.470588	0.133333	0.647059	0.0266276	0.5101	0.00430776	Appendix < Cecum <= Terminal ileum	Oribacterium_sinus	0	0.03162	0	0.00252	0	0	0	0	0.00502	0	0	0	0	0	0	0	0.03611	0.03928	0	0.00984	0.00133	0	0	0.00768	0	0	0
Actinomyces_sp_HMSC035G02	Actinomyces_sp_HMSC035G02	Group	Group	-0.422819	0.571028	49	26	0.462709	0.998579	0.0128969	0.0162006	0.004816	0.0178924	0.0133024	0.705882	0.2	0.647059	0.00480016	0.542933	0.0256757	Appendix < Terminal ileum <= Cecum	Actinomyces_sp_HMSC035G02	0	0.00642	0.00062	0.00072	0	0	0	0	0.02146	0	0	0.00987	0	0.00106	0.00488	0	0.02338	0.01364	0	0.00133	0	0	0	0.00467	0	0	0.1053
Megasphaera_micronuciformis	Megasphaera_micronuciformis	Group	Group	-0.543213	0.636746	49	24	0.397927	0.998579	0.0149195	0.0448747	0.003692	0.0329871	0.0281435	0.647059	0.2	0.588235	0.0051609	0.49458	0.0327233	Appendix < Terminal ileum <= Cecum	Megasphaera_micronuciformis	0	0.15099	0.01385	0.06978	0.05165	0	0	0	0.02733	0	0	0	0	0.0108	0.04342	0	0.05302	0.05049	0	0.01188	0	0.02102	0	0.0404	0	0	0.23546
Veillonella_atypica	Veillonella_atypica	Group	Group	-0.732413	0.715779	49	33	0.311433	0.998579	0.0169231	0.117498	0.0204847	0.0803918	0.0749263	0.882353	0.4	0.705882	0.00542207	0.43791	0.0423839	Appendix < Terminal ileum <= Cecum	Veillonella_atypica	0.01279	0.09816	0.01811	0.02344	0.01898	0	0	0.02074	0.05291	0	0	0	0.00283	0.5486	0.977	0	0.13527	0.11955	0	0.06601	0.00299	0.01542	0	0.08622	0	0	0.01475
Mogibacterium_diversum	Mogibacterium_diversum	Group	Group	-0.42465	0.485238	49	24	0.38595	0.998579	0.0171729	0.0130176	0.00476533	0.00919176	0.00916408	0.705882	0.133333	0.588235	0.0052682	0.402203	0.0478085	Appendix < Terminal ileum <= Cecum	Mogibacterium_diversum	0	0.03323	0	0.00132	0.0008	0	0	0	0.01529	0	0	0.00862	0	0	0.04606	0	0.01333	0.00896	0	0.00105	0	0	0	0.00231	0	0	0.00083
Fusobacterium_nucleatum	Fusobacterium_nucleatum	Group	Group	-0.662078	0.666428	49	29	0.325568	0.998579	0.0227914	0.124263	0.682005	0.0454812	0.267668	0.705882	0.733333	0.352941	0.114375	0.22787	0.00602522	Terminal ileum <= Cecum <= Appendix	Fusobacterium_nucleatum	0.03985	0	0.17529	0.0176	0.01078	2.12741	0	0.04653	0	0.00191	0	0.01971	0	0	0.00308	0.12921	0.02489	0.02912	0	0	0	0.15881	0	0.05535	0	0.59848	0.14878
Veillonella_infantium	Veillonella_infantium	Group	Group	-0.353412	0.586428	49	30	0.549637	0.998579	0.023476	0.0214982	0.007154	0.01466	0.0147347	0.823529	0.266667	0.705882	0.00998627	0.665099	0.0309927	Appendix < Terminal ileum <= Cecum	Veillonella_infantium	0	0.00962	0.0043	0.00737	0.00227	0	0	0.00359	0.01397	0	0	0	0	0.00454	0.05047	0	0.00916	0.01053	0	0.01356	0.0011	0.00985	0	0.04827	0	0	0.00416
Actinomyces_sp_oral_taxon_181	Actinomyces_sp_oral_taxon_181	Group	Group	-0.480104	0.494987	49	16	0.337045	0.998579	0.0246115	0.0166235	0.00149	0.0188041	0.0127473	0.529412	0.0666667	0.352941	0.00710391	0.341899	0.0764454	Appendix <= Terminal ileum <= Cecum	Actinomyces_sp_oral_taxon_181	0	0.04711	0	0	0	0	0	0	0.00973	0	0	0	0	0	0.05127	0	0.04736	0.03694	0	0	0	0	0	0	0	0	0.07139
Veillonella_sp_T11011_6	Veillonella_sp_T11011_6	Group	Group	-0.497702	0.509702	49	23	0.333837	0.998579	0.0268472	0.0191012	0.001534	0.00646294	0.00933878	0.647059	0.2	0.529412	0.00777178	0.342154	0.0814957	Appendix <= Terminal ileum <= Cecum	Veillonella_sp_T11011_6	0	0.04144	0	0.00053	0	0	0	0	0	0	0	0	0	0.02434	0.15677	0	0.01053	0.01369	0	0.02579	0.00175	0.00725	0	0.0375	0	0	0
Streptococcus_sp_A12	Streptococcus_sp_A12	Group	Group	-0.0839807	0.406495	49	18	0.837217	0.998579	0.027017	0.00306529	0.000572667	0.00426176	0.00271735	0.529412	0.0666667	0.470588	0.0165266	0.922557	0.0212818	Appendix < Terminal ileum <= Cecum	Streptococcus_sp_A12	0	0.00203	0	0	0	0	0	0.00263	0	0	0.00046	0.00923	0	0	0	0	0.00415	0	0	0.01323	0.00266	0	0	0.00482	0	0	0.00339
Rothia_dentocariosa	Rothia_dentocariosa	Group	Group	-0.549269	0.564053	49	17	0.335147	0.998579	0.0275472	0.00425706	0.000418	0.00270294	0.00254265	0.529412	0.0666667	0.411765	0.00821667	0.373399	0.0748838	Appendix <= Terminal ileum <= Cecum	Rothia_dentocariosa	0	0.0195	0	0	0	0	0	0.00605	0	0	0	0	0	0.00298	0.03112	0	0.00159	0	0	0.03609	0.0063	0	0	0	0	0	0.00541
Actinomyces_oris	Actinomyces_oris	Group	Group	-0.262226	0.4192	49	16	0.534643	0.998579	0.0277762	0.00217059	5.86667e-05	0.00186353	0.00141755	0.470588	0.0666667	0.411765	0.0127662	0.729638	0.0311156	Appendix < Terminal ileum <= Cecum	Actinomyces_oris	0	0.00318	0.00088	0.00021	0	0	0	0	0.00329	0	0	0.00448	0	0	0	0	0	0	0	0.00358	0.00137	0	0	0.00286	0	0	0.01235
Actinomyces_odontolyticus	Actinomyces_odontolyticus	Group	Group	-0.493139	0.646947	49	34	0.449716	0.998579	0.0294826	0.0498176	0.0136387	0.0332212	0.0329845	0.882353	0.466667	0.705882	0.0102965	0.518659	0.052284	Appendix <= Terminal ileum <= Cecum	Actinomyces_odontolyticus	0.00289	0.03774	0.00028	0.00118	0.00101	0.06964	0	0.00597	0.02942	0.00034	0	0.01081	0	0.00671	0.01222	0	0.01237	0.00747	0	0.014	0.00285	0	0	0.01526	0	0	0.50727
Streptococcus_anginosus_group	Streptococcus_anginosus_group	Group	Group	-0.901972	0.510401	49	26	0.08369	0.998579	0.030797	0.02273	0.0239793	0.01623	0.0208573	0.882353	0.266667	0.411765	0.0142395	0.0412887	0.634543	Appendix <= Terminal ileum < Cecum	Streptococcus_anginosus_group	0	0.0436	0.02042	0.00178	0.00269	0	0	0.00319	0	0	0	0.00081	0	0	0.00522	0	0.00398	0.00275	0	0	0.00233	0	0	0.00629	0	0	0.03612
Acinetobacter_johnsonii	Acinetobacter_johnsonii	Group	Group	0.0294118	0.576943	49	5	0.959559	0.998579	0.031367	0	5.7029	0.000131176	1.74583	0	0.266667	0.0588235	0.0121788	0.607238	0.0445134	Cecum <= Terminal ileum < Appendix	Acinetobacter_johnsonii	0	0	0.01135	0	0	1.2286	0	0	0.00223	29.0185	0	0	55.2851	0	0	0	0	0	0	0	0	0	0	0	0	0	0
Gemella_bergeri	Gemella_bergeri	Group	Group	-0.186955	0.149447	49	6	0.217133	0.998579	0.0336963	0.00309647	0	0.00190882	0.00173653	0.294118	0	0.0588235	0.0143293	0.0499794	0.581632	Appendix <= Terminal ileum < Cecum	Gemella_bergeri	0	0.01742	0	0	0	0	0	0	0	0	0	0	0	0	0.01885	0	0	0	0	0	0	0	0	0	0	0	0.00519
Streptococcus_infantis	Streptococcus_infantis	Group	Group	-0.167388	0.550165	49	37	0.76228	0.998579	0.0338432	0.217928	0.0335567	0.182419	0.149168	0.941176	0.6	0.705882	0.0202179	0.922943	0.025839	Appendix < Terminal ileum <= Cecum	Streptococcus_infantis	0.03261	0.20673	0.00949	0.04519	0.00822	0	0	0.00554	0.18032	0.00281	0	0.02138	0.00698	0.26932	1.18956	0.02558	0.10406	0.06579	0	0.22163	0.01774	0.05211	0	0.15041	0	0.01198	1.19939
Gemella_sanguinis	Gemella_sanguinis	Group	Group	-0.456872	0.510618	49	35	0.375484	0.998579	0.0361589	0.0995465	0.0145687	0.0554171	0.0582227	0.882353	0.533333	0.705882	0.0106866	0.352873	0.0982793	Appendix <= Terminal ileum <= Cecum	Gemella_sanguinis	0.00611	0.13468	0.00723	0.01624	0.00625	0.10115	0	0.00437	0.0102	0.00631	0.0038	0.10334	0.00766	0.10376	0.86915	0	0.04121	0.02301	0	0	0.00172	0.00528	0	0.11504	0	0	0.01277
Streptococcus_oralis	Streptococcus_oralis	Group	Group	-0.748021	0.607197	49	35	0.224105	0.998579	0.0408798	0.162848	0.211721	0.0833053	0.150212	1	0.4	0.705882	0.0114557	0.231618	0.170604	Appendix <= Terminal ileum <= Cecum	Streptococcus_oralis	0.07402	0.52606	0	0.01658	0.00146	2.60658	0	0.02131	0.05606	0.0029	0	0.01494	0	0.10315	0.28872	0	0.04673	0.05603	0	0.0306	0.00815	0.04545	0	0.22354	0	0	0.68103
Agrobacterium_tumefaciens	Agrobacterium_tumefaciens	Group	Group	0.143561	0.232117	49	5	0.539241	0.998579	0.0412717	0	0.0618533	0.0132259	0.0235233	0	0.266667	0.0588235	0.0150276	0.560192	0.0618099	Cecum <= Terminal ileum <= Appendix	Agrobacterium_tumefaciens	0	0	0	0	0	0	0	0	0	0.69812	0.22484	0	0.15878	0	0	0	0	0	0	0	0	0	0	0	0	0.01526	0
Abiotrophia_sp_HMSC24B09	Abiotrophia_sp_HMSC24B09	Group	Group	-0.724143	0.561888	49	19	0.203786	0.998579	0.0433556	0.0130947	0.000520667	0.00618471	0.00684816	0.588235	0.2	0.352941	0.0122429	0.21344	0.19346	Appendix <= Terminal ileum <= Cecum	Abiotrophia_sp_HMSC24B09	0	0.00657	0	0	0	0	0	0	0	0	0	0.01749	0.00022	0.0174	0.11234	0	0	0	0	0.01715	0.00188	0	0	0.00764	0	0	0.00406
Gemella_haemolysans	Gemella_haemolysans	Group	Group	-0.628048	0.653288	49	33	0.341289	0.998579	0.0444917	0.0910276	0.025042	0.0600629	0.0600851	0.823529	0.466667	0.705882	0.0128935	0.304816	0.135405	Appendix <= Terminal ileum <= Cecum	Gemella_haemolysans	0.00858	0.18283	0.00729	0.02162	0.00422	0	0	0.01667	0.00939	0.00538	0.00131	0.05546	0.00228	0.06375	0.39338	0	0.17461	0.12498	0	0.00711	0	0.0155	0	0.03787	0	0	0.13156
Haemophilus_haemolyticus	Haemophilus_haemolyticus	Group	Group	-0.729866	0.394896	49	12	0.0708634	0.998579	0.0463475	0.0115565	0.00983	0.00597941	0.00909306	0.470588	0.2	0.0588235	0.155689	0.0137011	0.333538	Terminal ileum <= Appendix <= Cecum	Haemophilus_haemolyticus	0	0.00281	0	0	0	0	0	0.00492	0	0	0	0	0	0	0	0	0	0	0	0	0	0.03471	0	0.00966	0	0.01663	0.01151
Actinomyces_graevenitzii	Actinomyces_graevenitzii	Group	Group	-0.516308	0.633357	49	26	0.419073	0.998579	0.0474575	0.0280812	0.00723333	0.04022	0.0259106	0.764706	0.266667	0.529412	0.0140145	0.32909	0.130551	Appendix <= Terminal ileum <= Cecum	Actinomyces_graevenitzii	0	0.02731	0.00084	0.0012	0.00039	0	0	0	0.03373	0	0	0.00427	0	0.03169	0.0685	0	0.00534	0.00112	0	0	0	0.0124	0	0.02566	0	0	0.01401
Rothia_mucilaginosa	Rothia_mucilaginosa	Group	Group	-0.826313	0.756748	49	27	0.280431	0.998579	0.0489281	0.0550559	0.0345553	0.0443959	0.0450818	0.764706	0.266667	0.588235	0.0148613	0.368235	0.117694	Appendix <= Terminal ileum <= Cecum	Rothia_mucilaginosa	0	0.06402	0	0	0	0	0	0.00273	0.01539	0	0	0	0.00064	0.03579	0.15338	0.3066	0.10428	0.15341	0	0.00829	0	0	0	0.12248	0	0	0.02615
Lachnoanaerobaculum_saburreum	Lachnoanaerobaculum_saburreum	Group	Group	-0.299121	0.290922	49	14	0.309127	0.998579	0.0514146	0.0046	0.000282	0.00335471	0.00284612	0.470588	0.0666667	0.294118	0.0150493	0.298949	0.154018	Appendix <= Terminal ileum <= Cecum	Lachnoanaerobaculum_saburreum	0	0.01173	0	0	0	0	0	0	0	0	0	0	0	0.00844	0.01767	0	0.0153	0.0127	0	0	0	0	0	0.0032	0	0	0.00348
Weissella_confusa	Streptococcus_salivarius	Group	Group	-0.175442	0.555759	49	34	0.753644	0.998579	0.0527174	0.00165529	0	0	0.000574286	0.176471	0	0	0.0398434	0.0337726	1	Appendix <=> Terminal ileum < Cecum	Weissella_confusa	0	0	0	0	0.00171	0	0	0	0	0	0	0	0	0	0	0	0	0	0	0	0	0	0	0	0	0	0
Streptococcus_sp_HPH0090	Brevundimonas_sp_DS20	Group	Group	0.264728	0.650604	49	8	0.685931	0.998579	0.0527174	0.00128353	0	0	0.000445306	0.176471	0	0	0.0398434	0.0337726	1	Appendix <=> Terminal ileum < Cecum	Streptococcus_sp_HPH0090	0	0	0	0	0	0	0	0	0	0	0	0	0	0	0.01175	0	0	0	0	0	0	0	0	0	0	0	0
Streptococcus_viridans	Abiotrophia_defectiva	Group	Group	-0.516178	0.653148	49	19	0.433326	0.998579	0.0527174	0.000407059	0	0	0.000141224	0.176471	0	0	0.0398434	0.0337726	1	Appendix <=> Terminal ileum < Cecum	Streptococcus_viridans	0	0	0	0	0	0	0	0	0	0	0	0	0	0	0	0	0	0	0	0	0.00125	0	0	0	0	0	0
Streptococcus_salivarius	Lawsonibacter_asaccharolyticus	Group	Group	-0.159723	0.470475	49	10	0.735751	0.998579	0.0591802	0.114114	0.0322147	0.148281	0.100896	0.882353	0.466667	0.705882	0.0264296	0.74231	0.0572385	Appendix <= Terminal ileum <= Cecum	Streptococcus_salivarius	0.02785	0.02792	0.04407	0.0467	0.06254	0	0	0	0.0179	0.00222	0	0.00568	0.00986	0.17901	0.36665	0.30547	0.2347	0.12733	0	0.8747	0.6196	0.07266	0	0.02288	0	0	0
Brevundimonas_sp_DS20	Intestinibacter_bartlettii	Group	Group	-0.514188	0.526073	49	23	0.333372	0.998579	0.0600438	8.88235e-05	2.86701	0.00688824	0.880077	0.0588235	0.333333	0.117647	0.0237891	0.641083	0.0704297	Cecum <= Terminal ileum <= Appendix	Brevundimonas_sp_DS20	0	0	0	0	0	0.09831	0	0	0	20.6031	0.11188	0	14.3279	0	0	0	0	0	0	0	0	0	0	0	0	7.74823	0
Abiotrophia_defectiva	Streptococcus_sp_HMSC067H01	Group	Group	-0.0572862	0.312407	49	15	0.855296	0.998579	0.0678534	0.0176371	0.000380667	0.00805059	0.00902857	0.588235	0.2	0.352941	0.0206437	0.324923	0.173417	Appendix <= Terminal ileum <= Cecum	Abiotrophia_defectiva	0	0.0036	0	0	0	0	0	0.0001	0	0	0	0	0.00222	0.03115	0.22827	0	0	0	0	0.04174	0.00738	0	0	0.00559	0	0	0.00047
Lawsonibacter_asaccharolyticus	Pyramidobacter_sp_C12_8	Group	Group	-0.15873	0.253341	49	6	0.533989	0.998579	0.0693222	0.00953529	0	0.00247294	0.00416612	0.294118	0	0.294118	0.0423766	0.986402	0.0440831	Appendix < Terminal ileum <= Cecum	Lawsonibacter_asaccharolyticus	0	0	0	0.00126	0.00257	0	0	0	0.00014	0	0	0	0	0.02068	0.14948	0	0.00708	0.00351	0	0	0	0	0	0	0	0	0
Intestinibacter_bartlettii	Ruthenibacterium_lactatiformans	Group	Group	-1.09047	0.779033	49	39	0.168147	0.998579	0.0703049	0.203992	0.00571533	0.285786	0.171673	0.705882	0.266667	0.411765	0.0221349	0.178044	0.32511	Appendix <= Terminal ileum <= Cecum	Intestinibacter_bartlettii	0.04492	2.51131	0.0159	0.01125	0.01099	0	0	0.0044	0.02369	0	0	0	0.01444	0.09585	0.17914	0	0	0	0	0	0.00945	0	0	0	0	0	0.00552
Streptococcus_sp_HMSC067H01	Streptococcus_cristatus	Group	Group	-0.624871	0.477574	49	23	0.197091	0.998579	0.0713169	0.00628235	0.00230533	0.00860176	0.00586959	0.470588	0.0666667	0.352941	0.0266174	0.586346	0.0909852	Appendix <= Terminal ileum <= Cecum	Streptococcus_sp_HMSC067H01	0	0.01235	0	0	0	0	0	0	0.00455	0	0	0	0	0	0.00676	0	0.04992	0.02428	0	0	0	0	0	0	0	0	0
Pyramidobacter_sp_C12_8	Actinomyces_sp_HPA0247	Group	Group	0.00844247	0.370565	49	14	0.98192	0.998579	0.0722564	0.00113529	0.0399913	0	0.0126361	0.117647	0.266667	0	0.190141	0.311689	0.0220375	Terminal ileum <= Cecum <= Appendix	Pyramidobacter_sp_C12_8	0	0	0.00259	0	0	0	0	0	0	0	0	0	0	0	0	0	0	0	0	0	0	0.01701	0	0.00491	0	0.00569	0.01439
Ruthenibacterium_lactatiformans	Streptococcus_mitis	Group	Group	-0.626293	0.742958	49	40	0.403514	0.998579	0.0752704	0.372419	0.383467	0.0958453	0.279847	0.941176	0.866667	0.588235	0.310132	0.197156	0.0235933	Terminal ileum <= Cecum <= Appendix	Ruthenibacterium_lactatiformans	1.55656	0.00144	0.08129	0.05946	0.05518	0	0	0	0.08233	0.0223	0	0.00027	0.00133	0.09807	0.16572	0.0835	0.04492	0.03778	0.13759	0	0.00093	0.53118	0	0.11596	0	0.23959	4.88863
Streptococcus_cristatus	Actinomyces_naeslundii	Group	Group	0.127953	0.315737	49	9	0.687131	0.998579	0.0763296	0.0282435	0.0192113	0.0236535	0.0238861	0.705882	0.2	0.470588	0.024089	0.19317	0.319362	Appendix <= Terminal ileum <= Cecum	Streptococcus_cristatus	0	0.08178	0	0	0	0.12968	0	0.02355	0.00528	0	0	0.01144	0	0.00291	0.02141	0.0272	0.23978	0.14498	0	0	0	0	0	0.00157	0	0	0.0148
Actinomyces_sp_HPA0247	Veillonella_parvula	Group	Group	-0.774065	0.725835	49	35	0.291669	0.998579	0.0789142	0.00199235	0.00034	0.00567059	0.00276265	0.470588	0.0666667	0.294118	0.0271976	0.498148	0.120477	Appendix <= Terminal ileum <= Cecum	Actinomyces_sp_HPA0247	0	0.0016	0	0	0	0	0	0	0.00486	0	0	0.00103	0	0	0	0	0	0	0	0.02454	0.00053	0	0	0	0	0	0.01027
Streptococcus_mitis	Oribacterium_parvum	Group	Group	-0.533453	0.750014	49	20	0.48044	0.998579	0.0869165	0.489574	0.313459	0.960743	0.599128	1	0.6	0.823529	0.0286963	0.433888	0.152738	Appendix <= Terminal ileum <= Cecum	Streptococcus_mitis	0.05263	1.6602	0.01539	0.03998	0.01784	1.44721	0	0.07407	0.07077	0.01052	0.00526	0.07018	0.00352	0.1498	0.74982	0.06982	0.19722	0.12658	0	0.03357	0.01035	0.0946	10.2502	0.2575	0	0	1.24413
Actinomyces_naeslundii	Haemophilus_sp_HMSC71H05	Group	Group	-0.312636	0.397166	49	13	0.435136	0.998579	0.0892121	0.000733529	0	0.000964706	0.000589184	0.235294	0	0.294118	0.0852996	0.71562	0.0381275	Appendix <= Cecum <= Terminal ileum	Actinomyces_naeslundii	0	0	0	0	0	0	0	0	0.00053	0	0	0	0	0	0.00304	0	0.00284	0	0	0	0.00019	0	0	0	0	0	0
Veillonella_parvula	Granulicatella_adiacens	Group	Group	-0.319545	0.443943	49	17	0.47522	0.998579	0.0910023	0.214704	0.112861	0.170445	0.168172	0.941176	0.466667	0.705882	0.0291098	0.224588	0.314348	Appendix <= Terminal ileum <= Cecum	Veillonella_parvula	0.08641	0.05224	0.0123	0.01172	0.01049	1.14807	0	0.07466	0.01014	0	0	0	0	0.05683	0.20014	0	0.03931	0.04653	0	0.06984	0.01339	0.05229	0	0.17199	0	0	0.01159
Oribacterium_parvum	Asaccharobacter_celatus	Group	Group	0.203234	0.519565	49	14	0.697445	0.998579	0.0949027	0.0173865	0.00719333	0.0193206	0.0149371	0.588235	0.2	0.411765	0.0304706	0.366462	0.197233	Appendix <= Terminal ileum <= Cecum	Oribacterium_parvum	0	0.02287	0.00047	0.00865	0.00054	0	0	0.00165	0.02081	0	0	7e-05	0	0	0	0	0.01876	0.01652	0	0	0	0	0	0.009	0	0	0
Haemophilus_sp_HMSC71H05	Neisseria_flavescens	Group	Group	-0.592356	0.565805	49	24	0.300489	0.998579	0.0959814	0.0198753	0.00143133	0.0246841	0.0158976	0.411765	0.0666667	0.294118	0.03171	0.42177	0.170624	Appendix <= Terminal ileum <= Cecum	Haemophilus_sp_HMSC71H05	0	0	0	0	0	0	0	0	0.00492	0	0	0	0	0	0	0	0	0	0	0.03277	0	0.02147	0	0.23346	0	0	0.0319
Granulicatella_adiacens	Oribacterium_asaccharolyticum	Group	Group	-0.457733	0.267397	49	10	0.0935236	0.998579	0.0975917	0.00714706	0.003986	0.00529471	0.00553673	0.529412	0.133333	0.352941	0.0311181	0.333128	0.22305	Appendix <= Terminal ileum <= Cecum	Granulicatella_adiacens	0	0.01167	0	0	0	0	0	0	0	0	0	0.00058	0	0.00159	0.02238	0	0	0	0	0.00509	0.00044	0	0	0	0	0	0.00283
Neisseria_macacae	Eubacterium_ramulus	Group	Group	-0.0944515	0.765005	49	28	0.902265	0.998579	0.098876	0	0.000608667	0	0.000186327	0	0.133333	0	0.0597921	1	0.0597921	Cecum <=> Terminal ileum <= Appendix	Neisseria_macacae	0	0	0	0	0	0	0	0	0	0	0	0	0	0	0	0	0	0	0	0	0	0.00276	0	0	0	0	0
Asaccharobacter_celatus	Capnocytophaga_leadbetteri	Group	Group	-0.433239	0.245539	49	6	0.0841564	0.998579	0.0992546	0.00202059	0.000556667	0.00490647	0.00257367	0.411765	0.0666667	0.352941	0.0590246	0.98799	0.0610084	Appendix <= Terminal ileum <= Cecum	Asaccharobacter_celatus	0	0.00032	0.00835	0.00936	0.00559	0	0	0	0.01326	0	0	0.00019	0	0	0	0	0.00698	0.00188	0	0.02027	0.01791	0	0	0	0	0	0
Neisseria_flavescens	Clostridium_methylpentosum	Group	Group	-0.331224	0.32732	49	9	0.316754	0.998579	0.100489	0.134422	0.121049	0.145894	0.134308	0.764706	0.333333	0.352941	0.0494229	0.0889126	0.75065	Appendix <= Terminal ileum <= Cecum	Neisseria_flavescens	0.01202	0.00812	0.00519	0	0.00315	0.45955	0	0.0305	0.03906	0	0	0.00709	0	0	0.00233	0	0.05805	0.04966	0	0	0	0.01296	0	0.29022	0	0	0.00696
Oribacterium_asaccharolyticum	Rothia_aeria	Group	Group	-0.143901	0.353437	49	13	0.685748	0.998579	0.101703	0.00329765	7.06667e-05	0.000592353	0.00137122	0.352941	0.0666667	0.176471	0.0360013	0.167421	0.447127	Appendix <= Terminal ileum <= Cecum	Oribacterium_asaccharolyticum	0	0.03241	0	0	0	0	0	0	0	0	0	0	0	0	0.00594	0	0.00742	0.01058	0	0	0	0	0	0	0	0	0
Eubacterium_ramulus	Leptotrichia_wadei	Group	Group	-0.159604	0.375442	49	12	0.672697	0.998579	0.109162	0.181484	0.108878	0.203378	0.166854	0.705882	0.333333	0.647059	0.0582947	0.910401	0.0743399	Appendix <= Terminal ileum <= Cecum	Eubacterium_ramulus	0	0.0539	0.10428	0.09324	0.12417	0	0	0	1.27109	0.00203	0.00834	0.00092	0	0.01502	0.02328	1.17142	0.36229	0.25912	0	0.31888	0.28605	0.03344	0	0.08442	0	0	0
Capnocytophaga_leadbetteri	Prevotella_intermedia	Group	Group	-0.225934	0.291702	49	8	0.442492	0.998579	0.117515	0.00481882	0	0.000257059	0.00176102	0.235294	0	0.117647	0.039288	0.246365	0.347862	Appendix <= Terminal ileum <= Cecum	Capnocytophaga_leadbetteri	0	0	0	0	0	0	0	0.00108	0	0	0	0	0	0	0	0	0	0	0	0	0	0	0	0.04183	0	0	0
Clostridium_methylpentosum	Stomatobaculum_longum	Group	Group	0.178853	0.385204	49	8	0.644572	0.998579	0.117765	0.00230353	0.00158133	0.00485765	0.00296857	0.352941	0.133333	0.0588235	0.152244	0.0455749	0.614139	Terminal ileum <= Appendix <= Cecum	Clostridium_methylpentosum	0	0	0	0	0.00068	0	0	0	0	0	0	0	0	0	0.00761	0	0	0	0	0	0	0.00763	0	0.00918	0	0	0
Rothia_aeria	Clostridium_perfringens	Group	Group	-0.887169	0.699128	49	7	0.210702	0.998579	0.119946	0.00310588	0.000766	0.00350706	0.00252878	0.411765	0.0666667	0.294118	0.04293	0.516427	0.162675	Appendix <= Terminal ileum <= Cecum	Rothia_aeria	0	0	0	0	0	0	0	0	0.00409	0	0	0	0	0	0.01482	0	0	0	0	0.00617	0.00247	0	0	0	0	0	0.0044
Leptotrichia_wadei	Leptotrichia_hofstadii	Group	Group	-0.24592	0.317097	49	6	0.441907	0.998579	0.125797	0.00802176	0.000116667	0.0110682	0.00665878	0.352941	0.0666667	0.294118	0.0501526	0.644659	0.130506	Appendix <= Terminal ileum <= Cecum	Leptotrichia_wadei	0	0.00604	0	0	0	0	0	0	0	0	0	0	0	0	0.00197	0	0.16966	0.10612	0	0.00724	0	0	0	0	0	0	0
Prevotella_intermedia	Roseburia_sp_CAG_471	Group	Group	-0.143235	0.152496	49	6	0.352394	0.998579	0.127198	0.00309824	0	0.000682941	0.00131184	0.235294	0	0.235294	0.0629291	0.852073	0.0931249	Appendix <= Terminal ileum <= Cecum	Prevotella_intermedia	0	0	0	0	0	0	0	0.00853	0	0	0	0	0	0	0	0	0.0016	0	0	0	0	0	0	0.03799	0	0	0.00269
Stomatobaculum_longum	Corynebacterium_durum	Group	Group	-0.134306	0.133691	49	7	0.320232	0.998579	0.128621	0.00100059	0	0.00165471	0.000921224	0.235294	0	0.235294	0.0862994	0.910915	0.0682154	Appendix <= Cecum <= Terminal ileum	Stomatobaculum_longum	0	0	0	0	0	0	0	0	0	0	0	0	0	0	0.00012	0	0.0181	0.01255	0	0.00476	0	0	0	0	0	0	0
Clostridium_perfringens	Streptococcus_parasanguinis	Group	Group	-0.0291121	0.882663	49	39	0.973828	0.998579	0.134687	0.0388035	0.0654647	0.06083	0.0546069	0.294118	0.0666667	0.0588235	0.0948665	0.0758966	0.961416	Terminal ileum <= Appendix <= Cecum	Clostridium_perfringens	0	0	0	0	8e-05	0.98197	1.03411	0.5189	0	0	0	0.06654	0	0	0	0	0	0	0	0	0	0	0	0	0	0	0
Leptotrichia_hofstadii	Capnocytophaga_sputigena	Group	Group	0.0965408	0.238803	49	6	0.687849	0.998579	0.140866	0.00189471	0	0.00127647	0.0011002	0.235294	0	0.117647	0.0477566	0.321877	0.307551	Appendix <= Terminal ileum <= Cecum	Leptotrichia_hofstadii	0	0	0	0	0	0	0	0	0	0	0	0	0	0	0.0088	0	0.01978	0.01774	0	0.00192	0	0	0	0	0	0	0
Roseburia_sp_CAG_471	Hungatella_hathewayi	Group	Group	-0.993027	0.822204	49	30	0.233181	0.998579	0.140866	0.000267059	0	5.94118e-05	0.000113265	0.235294	0	0.117647	0.0477566	0.321877	0.307551	Appendix <= Terminal ileum <= Cecum	Roseburia_sp_CAG_471	0	0.00361	0	0	0	0	0	0	0	0	0	0	0	0	0	0	0.00042	0.00023	0	0.00059	0.00048	0	0	0	0	0	0
Corynebacterium_durum	Bulleidia_extructa	Group	Group	-0.469627	0.438422	49	16	0.289561	0.998579	0.14135	0.00107882	0	0.000521176	0.000555102	0.235294	0	0.176471	0.0514393	0.521539	0.184451	Appendix <= Terminal ileum <= Cecum	Corynebacterium_durum	0	0	0	0	0	0	0	0.00607	0.00442	0	0	0.00336	0	0	0	0	0	0	0	0	0	0	0	0	0	0	0
Streptococcus_parasanguinis	Butyricimonas_virosa	Group	Group	-0.222114	0.468752	49	15	0.637808	0.998579	0.145784	0.162577	0.137377	4.4897	1.65611	0.941176	0.666667	0.764706	0.110025	0.823547	0.06968	Appendix <= Cecum <= Terminal ileum	Streptococcus_parasanguinis	0.0155	0.35271	0.01095	0.01972	0.01102	0.07075	0	0.01272	0.07481	0.00016	0	0.01189	0.00105	0.10934	0.25973	1.40455	2.05511	1.12364	0	0.17952	0.09537	0.14551	43.8519	0.04973	29.0136	0.07593	0.0616
Oribacterium_sp_oral_taxon_078	Streptococcus_sp_HMSC034E03	Group	Group	-0.126144	0.297286	49	12	0.673269	0.998579	0.146377	0.000747059	0	0	0.000259184	0.117647	0	0	0.0967388	0.0862823	1	Appendix <=> Terminal ileum <= Cecum	Oribacterium_sp_oral_taxon_078	0	0	0	0	0	0	0	0	0	0	0	0	0	0	0.00904	0	0	0	0	0	0	0	0	0	0	0	0.00366
Parvimonas_sp_oral_taxon_110	Atopobium_rimae	Group	Group	-1.28591	0.737804	49	30	0.0878942	0.998579	0.146377	0.000598824	0	0	0.000207755	0.117647	0	0	0.0967388	0.0862823	1	Appendix <=> Terminal ileum <= Cecum	Parvimonas_sp_oral_taxon_110	0	0	0	0	0	0	0	0	0	0	0	0.00425	0	0	0.00593	0	0	0	0	0	0	0	0	0	0	0	0
Lactobacillus_sanfranciscensis	Caulobacter_sp_FWC26	Group	Group	0.285459	0.209714	49	5	0.179946	0.998579	0.146377	0.000582353	0	0	0.000202041	0.117647	0	0	0.0967388	0.0862823	1	Appendix <=> Terminal ileum <= Cecum	Lactobacillus_sanfranciscensis	0	0.00414	0	0	0	0	0	0	0	0	0	0	0	0	0	0	0	0	0	0	0.00576	0	0	0	0	0	0
Lactobacillus_paragasseri	Eubacterium_infirmum	Group	Group	-0.707161	0.825305	49	17	0.395877	0.998579	0.146377	0.000318824	0	0	0.000110612	0.117647	0	0	0.0967388	0.0862823	1	Appendix <=> Terminal ileum <= Cecum	Lactobacillus_paragasseri	0	0.00413	0	0	0	0	0	0.00129	0	0	0	0	0	0	0	0	0	0	0	0	0	0	0	0	0	0	0
Desulfomicrobium_orale	Butyricimonas_synergistica	Group	Group	-0.559771	0.410135	49	11	0.1788	0.998579	0.146377	0.000257647	0	0	8.93878e-05	0.117647	0	0	0.0967388	0.0862823	1	Appendix <=> Terminal ileum <= Cecum	Desulfomicrobium_orale	0	0	0	0	0	0	0	0.00021	0	0	0	0	0	0	0	0	0	0	0	0	0	0	0	0	0	0	0
Parabacteroides_gordonii	Helicobacter_pylori	Group	Group	-0.342793	0.443569	49	8	0.443506	0.998579	0.146377	0.000248235	0	0	8.61224e-05	0.117647	0	0	0.0967388	0.0862823	1	Appendix <=> Terminal ileum <= Cecum	Parabacteroides_gordonii	0	0.00191	0	0	0	0	0	0	0	0	0	0.00231	0	0	0	0	0	0	0	0	0	0	0	0	0	0	0
Firmicutes_bacterium_CAG_95	Streptococcus_pseudopneumoniae	Group	Group	-0.485798	0.342988	49	9	0.163261	0.998579	0.146377	0.000179412	0	0	6.22449e-05	0.117647	0	0	0.0967388	0.0862823	1	Appendix <=> Terminal ileum <= Cecum	Firmicutes_bacterium_CAG_95	0	0.00239	0	0	0	0	0	0	0	0	0	0	0	0	0.00066	0	0	0	0	0	0	0	0	0	0	0	0
Leptotrichia_sp_oral_taxon_212	Dialister_pneumosintes	Group	Group	-0.756231	0.623172	49	22	0.230995	0.998579	0.146377	8.76471e-05	0	0	3.04082e-05	0.117647	0	0	0.0967388	0.0862823	1	Appendix <=> Terminal ileum <= Cecum	Leptotrichia_sp_oral_taxon_212	0	0	0	0	0	0	0	0.00094	0	0	0	0	0	0	0	0	0	0	0	0	0	0	0	0	0	0	0
Capnocytophaga_sputigena	Lautropia_mirabilis	Group	Group	0.287312	0.353378	49	8	0.420292	0.998579	0.146742	0.000838824	0	0.000729412	0.000544082	0.117647	0	0.235294	0.297976	0.342898	0.0500987	Appendix <= Cecum <= Terminal ileum	Capnocytophaga_sputigena	0	0	0	0	0	0	0	0.00136	0	0	0	0	0	0	0	0	0.00035	0	0	0.00045	0	0	0	0	0	0	0
Prevotella_shahii	Neisseria_perflava	Group	Group	0.21351	0.2075	49	6	0.308763	0.998579	0.164851	0.00387471	0	0.000291765	0.00144551	0.176471	0	0.0588235	0.0664457	0.188752	0.573532	Appendix <= Terminal ileum <= Cecum	Prevotella_shahii	0	0	0	0	0	0	0	0	0	0	0	0	0	0	0	0	0	0	0	0	0	0	0	0.0209	0	0	0.02818
Enterorhabdus_caecimuris	Actinobaculum_sp_oral_taxon_183	Group	Group	-0.100695	0.15865	49	6	0.528703	0.998579	0.164851	1.05882e-05	0	0.000106471	4.06122e-05	0.0588235	0	0.176471	0.573532	0.188752	0.0664457	Appendix <= Cecum <= Terminal ileum	Enterorhabdus_caecimuris	0	0	0	0	0	0	0	0	0.00037	0	0	0	0	0	0	0	0	0	0	0	0	0	0	0	0	0	0
Hungatella_hathewayi	Megamonas_funiformis	Group	Group	-0.293058	0.708079	49	15	0.680846	0.998579	0.169864	0.237044	0.383523	0.0458865	0.215565	0.705882	0.666667	0.470588	0.572476	0.194087	0.0684919	Terminal ileum <= Cecum <= Appendix	Hungatella_hathewayi	0.15278	0	0.0612	0.021	0.01797	0	0	0	0.00391	0	0	0.0004	0.01294	0.08216	0.41298	0	0	0	1.79819	0	0.00148	0.94848	0	0.22427	0	1.92093	2.61498
Leptotrichia_sp_oral_taxon_225	Haemophilus_sputorum	Group	Group	0.32582	0.599273	49	15	0.589222	0.998579	0.17595	0.000685294	0	0.000181765	0.000300816	0.176471	0	0.0588235	0.0701512	0.206326	0.556982	Appendix <= Terminal ileum <= Cecum	Leptotrichia_sp_oral_taxon_225	0	0	0	0	0	0	0	0	0	0	0	0	0	0	0.00597	0	0.00309	0.00438	0	0	0	0	0	0	0	0	0
Streptococcus_sp_F0442	Parvimonas_micra	Group	Group	-1.16826	0.900075	49	36	0.200633	0.998579	0.17595	0.000545294	0	0.000148235	0.000240612	0.176471	0	0.0588235	0.0701512	0.206326	0.556982	Appendix <= Terminal ileum <= Cecum	Streptococcus_sp_F0442	0	0.00513	0	0	0	0	0	0	0	0	0	0	0	0	0	0	0.00252	0.00368	0	0	0	0	0	0	0	0	0
Streptococcus_peroris	Lawsonella_clevelandensis	Group	Group	-0.216371	0.325262	49	8	0.50916	0.998579	0.17595	0.000531176	0	0.00013	0.000229388	0.176471	0	0.0588235	0.0701512	0.206326	0.556982	Appendix <= Terminal ileum <= Cecum	Streptococcus_peroris	0	0	0	0	0	0	0	0	0	0	0	0	0	0	0	0	0.00221	0.00268	0	0	0	0	0	0	0	0	0
Prevotella_oris	Collinsella_stercoris	Group	Group	-0.0617667	0.373361	49	24	0.869312	0.998579	0.177606	0.00132588	0.000702	0	0.000674898	0.176471	0.0666667	0	0.274356	0.0650304	0.488074	Terminal ileum <= Appendix <= Cecum	Prevotella_oris	0	0	0	0	0	0	0	0	0	0	0	0	0	0	0	0	0	0	0	0	0	0	0	0.01481	0	0	0
Bulleidia_extructa	Parvimonas_sp_oral_taxon_393	Group	Group	-0.145306	0.218667	49	5	0.509611	0.998579	0.181424	0.00646353	0.004156	0.00326235	0.00464653	0.529412	0.2	0.235294	0.0989583	0.126902	0.863466	Appendix <= Terminal ileum <= Cecum	Bulleidia_extructa	0	0.01487	0.01374	0.00167	0	0	0	0	0	0	0	0.00329	0	0	0.00047	0	0	0.0007	0	0	0	0	0	0.00552	0	0	0.01041
Butyricimonas_virosa	Streptococcus_gordonii	Group	Group	-0.614041	0.500761	49	19	0.226226	0.998579	0.185046	0.0426106	0.171125	0.0377453	0.0802637	0.470588	0.133333	0.294118	0.0666478	0.328085	0.375015	Appendix <= Terminal ileum <= Cecum	Butyricimonas_virosa	0	0.01341	0	0	0	0	0	0	0.01526	0	0	0	0.01037	0.10328	0.03345	0	0.00617	0.00332	0	0.00354	0.0038	0	0	0	0	0	0
Streptococcus_sp_HMSC034E03	Lachnospiraceae_bacterium_oral_taxon_096	Group	Group	0.0626375	0.358224	49	10	0.861944	0.998579	0.185061	0.00760176	0.00315133	0.0121618	0.00782143	0.352941	0.0666667	0.294118	0.0759132	0.656109	0.179027	Appendix <= Terminal ileum <= Cecum	Streptococcus_sp_HMSC034E03	0	0.01855	0	0	0	0	0	0	0	0	0	0	0	0	0.00682	0	0.12857	0.04365	0	0	0	0	0	0	0	0	0.0046
Atopobium_rimae	Solobacterium_moorei	Group	Group	-0.668675	0.694241	49	28	0.34039	0.998579	0.187093	0.04744	0.165055	0.00706529	0.0694369	0.823529	0.466667	0.529412	0.354837	0.0671927	0.396988	Terminal ileum <= Appendix <= Cecum	Atopobium_rimae	0	0.02197	0.03814	0.00046	0.00031	0	0	0.00139	0.00018	0.25705	0.00974	0.22279	0	0	0.02839	0	0.00474	0.00414	0	0	0	0.00999	0	0.05076	0	0.04543	0.0604
Enterococcus_faecalis	Eubacterium_hallii	Group	Group	-0.0321766	0.898968	49	35	0.971599	0.998579	0.187317	0.0191306	0	0.0158541	0.0121376	0.176471	0	0.0588235	0.0740247	0.22506	0.540669	Appendix <= Terminal ileum <= Cecum	Enterococcus_faecalis	0	0	0	0	0	0	0	0	0	0	0	0	0	0	0	0	0	0	0	0	0	0	0	0	0	0	0
Capnocytophaga_gingivalis	Blautia_sp_CAG_257	Group	Group	-0.074075	0.251824	49	5	0.769935	0.998579	0.187317	0.00171647	0	0.000392353	0.000731633	0.176471	0	0.0588235	0.0740247	0.22506	0.540669	Appendix <= Terminal ileum <= Cecum	Capnocytophaga_gingivalis	0	0	0	0	0	0	0	0	0	0	0	0	0	0	0	0	0	0	0	0	0	0	0	0.02345	0	0	0
Leptotrichia_sp_oral_taxon_498	Pseudopropionibacterium_propionicum	Group	Group	-0.164195	0.211631	49	5	0.44172	0.998579	0.187317	0.000131176	0	0.000384706	0.00017898	0.0588235	0	0.176471	0.540669	0.22506	0.0740247	Appendix <= Cecum <= Terminal ileum	Leptotrichia_sp_oral_taxon_498	0	0	0	0	0	0	0	0	0	0	0	0	0	0	0	0	0.00174	0	0	0.00374	0	0	0	0	0	0	0
Caulobacter_sp_FWC26	Enterococcus_faecium	Group	Group	-0.814286	0.654702	49	16	0.219759	0.998579	0.189346	0	0.000978	0.00175059	0.000906735	0	0.2	0.117647	0.073061	0.243974	0.506476	Cecum <= Terminal ileum <= Appendix	Caulobacter_sp_FWC26	0	0	0	0	0	0	0	0	0	0.00081	0	0	0.0117	0	0	0	0	0	0	0	0	0	0	0	0	0	0
Streptococcus_sp_M334	Porphyromonas_endodontalis	Group	Group	-0.342713	0.518551	49	10	0.5119	0.998579	0.198909	0.00491294	0	0.000384118	0.00183776	0.0588235	0	0.176471	0.524598	0.244978	0.0780712	Appendix <= Cecum <= Terminal ileum	Streptococcus_sp_M334	0	0.08352	0	0	0	0	0	0	0.00092	0	0	0	0	0	0	0	0	0	0	0	0	0	0	0	0	0	0
Eubacterium_infirmum	Eubacterium_callanderi	Group	Group	-0.310248	0.369425	49	8	0.405264	0.998579	0.20046	0.226829	0.510516	0.0167506	0.240788	0.352941	0.466667	0.235294	0.305526	0.428815	0.0733332	Terminal ileum <= Cecum <= Appendix	Eubacterium_infirmum	0.13598	0	0	0	0	0	0	0	0	0.10106	0	0.0376	0	0.00955	0.00169	0	0.00024	0	0	0	0	0	0	0	0	4.28267	1.60358
Butyricimonas_synergistica	Alistipes_finegoldii	Group	Group	-0.945261	0.706989	49	40	0.18765	0.998579	0.20808	0.0152453	0.000564667	0.0101724	0.00899122	0.352941	0.133333	0.176471	0.0901413	0.202932	0.644196	Appendix <= Terminal ileum <= Cecum	Butyricimonas_synergistica	0	0.04754	0	0	0	0	0	0	0	0	0	0	0	0	0	0.00738	0.13552	0.09748	0	0.03138	0.04228	0	0	0	0	0	0
Helicobacter_pylori	Coprococcus_catus	Group	Group	-0.247215	0.832119	49	34	0.767706	0.998579	0.210587	0.0762176	0.0487427	0.0486724	0.0582504	0.294118	0.0666667	0.117647	0.0984004	0.179398	0.724329	Appendix <= Terminal ileum <= Cecum	Helicobacter_pylori	0	0.00178	0	0	0	0	0	0	0	0	0	0	0	0	0	0	0.00528	0.00879	0	0	0	0	0	0.02495	0	0	0
Streptococcus_pseudopneumoniae	Bacteroidetes_bacterium_oral_taxon_272	Group	Group	-0.0961791	0.475537	49	5	0.840591	0.998579	0.211816	0.0502624	0.000115333	0.00296706	0.0185027	0.294118	0.0666667	0.176471	0.0788428	0.337222	0.407532	Appendix <= Terminal ileum <= Cecum	Streptococcus_pseudopneumoniae	0	0.76814	0	0	0	0	0	0	0	0	0	0	0	0	0	0	0.00161	0.0094	0	0	0	0	0	0	0	0	0.01669
Dialister_pneumosintes	Mogibacterium_timidum	Group	Group	-0.816995	0.596532	49	12	0.177328	0.998579	0.213598	0.0499735	0.130617	0.0120035	0.0614871	0.647059	0.4	0.294118	0.483163	0.0802599	0.320997	Terminal ileum <= Appendix <= Cecum	Dialister_pneumosintes	0	0.00247	0.0965	0.00322	0.00476	0.67905	0	0.08531	0	0.00093	0	0.00327	0	0	0.00764	0	0.00269	0.00057	0	0	0	0	0	0.00179	0	0	0
Lautropia_mirabilis	Eubacterium_sp_CAG_180	Group	Group	-0.781047	0.834567	49	27	0.354123	0.998579	0.217948	0.00628176	0.00114133	0.01242	0.00683776	0.117647	0.0666667	0.294118	0.682354	0.198209	0.0979112	Appendix <= Cecum <= Terminal ileum	Lautropia_mirabilis	0	0	0	0	0	0	0	0	0.00261	0	0	0	0	0	0	0	0.00348	0	0	0.00098	0	0	0	0	0	0	0
Neisseria_perflava	Prevotella_histicola	Group	Group	0.19773	0.207469	49	5	0.345438	0.998579	0.228203	0.000186471	0	0.00140118	0.000550816	0.176471	0	0.176471	0.150195	0.899359	0.118454	Appendix <= Cecum <= Terminal ileum	Neisseria_perflava	0	0	0	0	0	0	0	0	0	0	0	0	0	0	0	0	0.00721	0.00049	0	0	0	0	0	0	0	0	0
Actinobaculum_sp_oral_taxon_183	Lachnoanaerobaculum_umeaense	Group	Group	0.030965	0.136089	49	5	0.820995	0.998579	0.229629	0.00192353	0	0.000412353	0.000810408	0.176471	0	0.176471	0.125878	0.949583	0.141741	Appendix <= Terminal ileum <= Cecum	Actinobaculum_sp_oral_taxon_183	0	0	0	0	0	0	0	0	0	0	0	0.02892	0	0	0	0	0.0018	0	0	0.0039	0.00149	0	0	0	0	0	0
Megamonas_funiformis	Olsenella_uli	Group	Group	-0.293655	0.463185	49	12	0.529161	0.998579	0.229634	0.147832	1.2411	0.0903712	0.462571	0.235294	0.466667	0.235294	0.167063	0.825406	0.110647	Terminal ileum <= Cecum <= Appendix	Megamonas_funiformis	4.33461	0.30051	0.01387	0	0	0	0	0	0.00149	0	0	0	0.01285	0	0	0	0	0	0	0	0	0	0	0	0	0	0
Haemophilus_sputorum	Gemmiger_formicilis	Group	Group	-0.402394	0.623484	49	29	0.521809	0.998579	0.234494	0.0757135	0.0617367	0.0888659	0.075998	0.352941	0.133333	0.411765	0.230543	0.632679	0.096564	Appendix <= Cecum <= Terminal ileum	Haemophilus_sputorum	0	0	0	0	0	0	0	0	0.03277	0	0	0	0	0	0	0	0.00324	0.00753	0	0	0	0	0	0	0	0	0
Parvimonas_micra	Granulicatella_elegans	Group	Group	-0.50338	0.757236	49	24	0.509453	0.998579	0.236824	1.51806	3.64083	0.338652	1.75871	0.941176	0.733333	0.529412	0.950114	0.145988	0.141494	Terminal ileum <= Cecum <= Appendix	Parvimonas_micra	1.23446	0.07546	10.1022	0.70547	0.87302	0.05881	0	0.01383	0	0.0015	0	0.00633	0.00165	0.07787	0.00894	0	0.0156	0.00934	0	0	0	0.2742	0	0.18524	0	5.02625	3.32874
Lawsonella_clevelandensis	Porphyromonas_somerae	Group	Group	-0.477827	0.451366	49	11	0.295181	0.998579	0.238305	0.00924882	0.0488553	0.000323529	0.0182767	0.176471	0.266667	0.0588235	0.398791	0.380798	0.0905736	Terminal ileum <= Cecum <= Appendix	Lawsonella_clevelandensis	0	0	0.14051	0.0055	0.00525	0	0	0	0	0.00659	0	0.00346	0	0	0	0	0	0	0	0	0	0	0	0	0	0.47751	0.14852
Collinsella_stercoris	Eubacterium_limosum	Group	Group	-0.0622995	0.276899	49	5	0.822962	0.998579	0.247246	0.000805294	0.000514667	0.00359529	0.00168429	0.705882	0.266667	0.470588	0.0953276	0.478438	0.326282	Appendix <= Terminal ileum <= Cecum	Collinsella_stercoris	0	0.00047	0.00253	0.00151	0.00146	0	0	0	0.0248	0	0	0.00061	0	0	0	0	0	0	0	0.00232	0.00141	0.00244	0	0.00249	0	0	0.00078
Parvimonas_sp_oral_taxon_393	Bacteroides_caccae	Group	Group	-0.948691	0.780361	49	36	0.230167	0.998579	0.251072	0.00108882	0	0.000148235	0.000429184	0.176471	0	0.117647	0.0993665	0.544912	0.288347	Appendix <= Terminal ileum <= Cecum	Parvimonas_sp_oral_taxon_393	0	0.0168	0	0	0	0	0	0	0	0	0	0	0	0	0	0	0	0	0	0	0	0	0	0	0	0	0
Streptococcus_gordonii	Filifactor_alocis	Group	Group	0.0407887	0.299459	49	9	0.892239	0.998579	0.253257	0.0171394	0.0497527	0.0103288	0.0247602	0.529412	0.266667	0.352941	0.139935	0.169427	0.884223	Appendix <= Terminal ileum <= Cecum	Streptococcus_gordonii	0.00819	0.03392	0	0	0	0.58967	0	0.02023	0.00665	0	0	0	0	0.00092	0.02544	0	0.0029	0	0	0.01973	0.00957	0.00742	0	0.0188	0	0	0
Lachnospiraceae_bacterium_oral_taxon_096	Gemella_morbillorum	Group	Group	-0.550792	0.614186	49	27	0.374405	0.998579	0.255268	0.00458882	0.000316667	0.00715176	0.0041702	0.294118	0.0666667	0.235294	0.120583	0.798217	0.191963	Appendix <= Terminal ileum <= Cecum	Lachnospiraceae_bacterium_oral_taxon_096	0	0	0	0	0	0	0	0	0	0	0	0	0	0	0	0	0.06554	0.03427	0	0	0	0	0	0	0	0	0
Solobacterium_moorei	Aggregatibacter_segnis	Group	Group	-0.399598	0.579665	49	22	0.493986	0.998579	0.255528	0.656755	0.878059	0.0750029	0.522669	0.705882	0.333333	0.647059	0.0986686	0.402174	0.400797	Appendix <= Terminal ileum <= Cecum	Solobacterium_moorei	0	0.03354	0.00117	0.00097	0	0	0	0.00165	0.00096	0	0	0.00599	0	0.02859	0.01494	0	0.01015	0.01003	0	0	0	0	0	0.00411	0	3.04184	2.28242
Eubacterium_hallii	Bacteroides_vulgatus	Group	Group	-0.830839	0.627645	49	44	0.191992	0.998579	0.25573	0.228675	0.146939	0.392295	0.26042	0.764706	0.6	0.764706	0.271754	0.58473	0.103489	Appendix <= Cecum <= Terminal ileum	Eubacterium_hallii	0.24697	0.06146	0.41965	0.40033	0.39108	0	0	0	0.90102	0	0.00025	0	0.07484	1.21435	0.50803	0.32267	1.10891	0.35997	0	0.85931	0.65112	0.03447	0	0.07971	0	0	0
Blautia_sp_CAG_257	Bacteroides_thetaiotaomicron	Group	Group	-0.794889	0.657493	49	41	0.232721	0.998579	0.257845	0.00963118	0	0.00952588	0.00664633	0.176471	0	0.117647	0.10399	0.575677	0.27842	Appendix <= Terminal ileum <= Cecum	Blautia_sp_CAG_257	0	0	0	0	0	0	0	0	0	0	0	0	0	0	0	0	0	0	0	0	0	0	0	0	0	0	0.00437
Pseudopropionibacterium_propionicum	Bacteroides_xylanisolvens	Group	Group	-0.83332	0.914919	49	25	0.367042	0.998579	0.257845	0.000517647	0	0.000408824	0.000321429	0.176471	0	0.117647	0.10399	0.575677	0.27842	Appendix <= Terminal ileum <= Cecum	Pseudopropionibacterium_propionicum	0	0	0	0	0	0	0	0	0	0	0	0.00235	0	0	0.00509	0	0	0	0	0	0	0	0	0	0	0	0
Enterococcus_faecium	Parabacteroides_merdae	Group	Group	-0.552922	0.696037	49	35	0.430964	0.998579	0.260693	0.101635	0.010726	0.0970194	0.0722045	0.470588	0.266667	0.235294	0.153359	0.162465	0.939982	Appendix <= Terminal ileum <= Cecum	Enterococcus_faecium	0	0	0.00076	0	0.00125	0	0	0.09151	0	0.04175	0	0.31122	0.10397	0.52199	0.58057	0	0	0	0	0	0	0	0	0	0	0	0.01915
Porphyromonas_endodontalis	Roseburia_hominis	Group	Group	0.0436956	0.746846	49	20	0.953593	0.998579	0.264425	0.00288824	0.744537	0.00125176	0.229356	0.352941	0.133333	0.117647	0.219528	0.125047	0.79684	Terminal ileum <= Appendix <= Cecum	Porphyromonas_endodontalis	0	0.00062	0	0	0	0	0	0.00164	0	0	0	0	0	0	0	0.77725	0.01708	0.01405	10.3908	0	0.00645	0	0	0.02543	0	0	0
Eubacterium_callanderi	Escherichia_coli	Group	Group	-0.0460518	0.71996	49	46	0.94927	0.998579	0.268187	0.00377588	0.015592	0.000281765	0.00618082	0.176471	0.266667	0.0588235	0.490376	0.341596	0.107282	Terminal ileum <= Cecum <= Appendix	Eubacterium_callanderi	0	0	0	0	0.00112	0	0	0	0	0.01088	0	0	0.00069	0.00479	0.0163	0	0	0	0	0	0	0.17881	0	0.04677	0	0	0
Alistipes_finegoldii	Veillonella_tobetsuensis	Group	Group	-0.163109	0.520095	49	18	0.755201	0.998579	0.270051	1.74257	5.51414	0.367286	2.41999	0.941176	0.8	0.705882	0.815652	0.197674	0.138756	Terminal ileum <= Cecum <= Appendix	Alistipes_finegoldii	13.2411	0.03946	0.56375	0.53423	0.47733	0	0	0	0.21184	0.00358	0	0.04801	0.0303	0.30792	0.10343	0.43454	0.24826	0.15265	0	0.06646	0.06753	16.2812	0	4.95688	0	34.5611	16.4809
Coprococcus_catus	Enterococcus_avium	Group	Group	-0.276315	0.570391	49	13	0.630329	0.998579	0.27051	0.360642	0.158294	0.392919	0.309897	0.764706	0.6	0.705882	0.135096	0.855061	0.187691	Appendix <= Terminal ileum <= Cecum	Coprococcus_catus	0.36067	0.66503	0.76839	0.68538	1.15383	0	0	0	1.73208	0.00063	0	0	0	0.01084	0.02666	0.63148	0.53034	0.38958	0	0.19738	0.16403	0.31403	0	0.48484	0	0	0
Bacteroidetes_bacterium_oral_taxon_272	Fusobacterium_periodonticum	Group	Group	-0.506055	0.514128	49	24	0.330009	0.998579	0.273394	0.000385882	0.427452	4e-05	0.131	0.0588235	0.2	0.0588235	0.16212	0.981774	0.155579	Terminal ileum <= Cecum <= Appendix	Bacteroidetes_bacterium_oral_taxon_272	0	0	0	0	0	0	0	0	0	0	0	0	0	0	0	0	0	0	3.51797	0	0.00656	0	0	0	0	0	0
Mogibacterium_timidum	Eubacterium_ventriosum	Group	Group	-0.864559	0.920289	49	23	0.352306	0.998579	0.273772	0.0184294	0.0853807	0.000553529	0.0327229	0.352941	0.266667	0.117647	0.687384	0.11911	0.268457	Terminal ileum <= Appendix <= Cecum	Mogibacterium_timidum	0	0	0.25988	0.0068	0.0108	0	0	0	0	0	0	0.01602	0	0	0.0024	0	0	0	0.08051	0	0.00113	0	0	0	0	0.94011	0.27916
Eubacterium_sp_CAG_180	Adlercreutzia_equolifaciens	Group	Group	0.154187	0.437903	49	16	0.726335	0.998579	0.274596	0.226639	0.162807	0.109495	0.166457	0.705882	0.4	0.529412	0.115612	0.293351	0.578188	Appendix <= Terminal ileum <= Cecum	Eubacterium_sp_CAG_180	0	0.00142	0.00043	0.0006	0.00188	0	0	0	0.02993	0	0	0	0.0022	0	0	0.2238	0.1495	0.10292	0	0.22965	0.22714	0	0	0	0	0.12325	0.67937
Prevotella_histicola	Clostridium_symbiosum	Group	Group	-0.612663	0.973963	49	32	0.532367	0.998579	0.275802	0.000318235	0	0.00558765	0.00204898	0.176471	0	0.117647	0.118889	0.672559	0.250047	Appendix <= Terminal ileum <= Cecum	Prevotella_histicola	0	0	0	0	0	0	0	0	0	0	0	0	0	0	0	0	0.011	0.00222	0	0.08399	0.00122	0	0	0.00197	0	0	0
Lachnoanaerobaculum_umeaense	Bacteroides_massiliensis	Group	Group	-0.562341	0.641811	49	12	0.385389	0.998579	0.275802	0.000395294	0	0.000677647	0.000372245	0.176471	0	0.117647	0.118889	0.672559	0.250047	Appendix <= Terminal ileum <= Cecum	Lachnoanaerobaculum_umeaense	0	0	0	0	0	0	0	0	0	0	0	0	0	0	0	0	0	0	0	0	0	0	0	0.00117	0	0	0
Olsenella_uli	Alistipes_shahii	Group	Group	-0.50027	0.488302	49	32	0.310838	0.998579	0.283066	0.00435529	0.0268973	0.00300647	0.010788	0.294118	0.333333	0.117647	0.606323	0.286641	0.12186	Terminal ileum <= Cecum <= Appendix	Olsenella_uli	0	0	0.12432	0.00499	0.00711	0	0	0	0	0.00063	0	0.00367	0	0	0	0	0	0	0	0	0	0	0	0	0	0.13654	0.05556
Gemmiger_formicilis	Bacteroides_uniformis	Group	Group	-0.800644	0.741235	49	43	0.285588	0.998579	0.283748	0.324412	0.135155	0.287337	0.253613	0.705882	0.466667	0.588235	0.114375	0.534218	0.328574	Appendix <= Terminal ileum <= Cecum	Gemmiger_formicilis	0	0.78773	0.17313	0.09083	0.07692	0	0	0	0.10102	0	0	0	0.01288	0.2848	0.29422	0.67285	0.3461	0.35002	0	0.05441	0.05504	0.00402	0	0.01864	0	0	0
Granulicatella_elegans	Peptostreptococcus_stomatis	Group	Group	-0.722239	0.800431	49	33	0.371492	0.998579	0.286386	0.0857424	0.130611	0.0644859	0.0921031	0.647059	0.266667	0.529412	0.115118	0.519329	0.341258	Appendix <= Terminal ileum <= Cecum	Granulicatella_elegans	0	0.27017	0.00666	0.01323	0.00307	1.41229	0	0.04508	0.00564	0	0	0.00056	0	0.02154	0.10902	0	0	0	0	0.0306	0.00195	0	0	0.00751	0	0	0.00142
Porphyromonas_somerae	Neisseria_subflava	Group	Group	-0.163701	0.314563	49	7	0.605222	0.998579	0.305847	0.0181118	0.00139467	0.00451706	0.00827776	0.352941	0.133333	0.176471	0.150129	0.240127	0.762875	Appendix <= Terminal ileum <= Cecum	Porphyromonas_somerae	0.00419	0	0	0	0	0	0	0.00062	0	0	0	0	0	0	0	0	0	0	0	0.01865	0	0.01673	0	0.26381	0	0	0.03256
Eubacterium_limosum	Bacteroides_nordii	Group	Group	-0.431789	0.39686	49	16	0.282137	0.998579	0.311216	0.000209412	0.032054	4.82353e-05	0.00990184	0.0588235	0.2	0.0588235	0.184933	0.981774	0.17771	Terminal ileum <= Cecum <= Appendix	Eubacterium_limosum	0	0	0.00559	0.00082	0.00356	0	0	0	0	0	0	0	0.00081	0	0	0	0	0	0	0	0	0	0	0	0	0	0
Eubacterium_sp_OM08_24	Streptococcus_vestibularis	Group	Group	-0.117208	0.359964	49	7	0.746165	0.998579	0.314395	0.000130588	0.000117333	0	8.12245e-05	0.0588235	0.133333	0	0.418995	0.461443	0.128196	Terminal ileum <= Cecum <= Appendix	Eubacterium_sp_OM08_24	0	0	0.00029	0	0	0	0	0	0	0	0	0	0	0	0	0	0	0	0	0	0	0.00147	0	0.00222	0	0	0
Bacteroides_caccae	Prevotella_pallens	Group	Group	-0.0762717	0.235557	49	7	0.747531	0.998579	0.316104	1.11366	1.68681	0.630162	1.12137	0.823529	0.733333	0.647059	0.846829	0.221081	0.168213	Terminal ileum <= Cecum <= Appendix	Bacteroides_caccae	5.19992	5.16902	4.34088	4.56687	3.34039	0	0.14677	0.24281	0.4502	0.0035	0.00277	0.00257	0.04867	0.34523	0.43734	0	0	0	0.1376	0.14583	0.17723	0.57753	0	0.23617	0	1.18471	3.72184
Prevotella_pleuritidis	Klebsiella_michiganensis	Group	Group	-0.145876	0.268646	49	6	0.589694	0.998579	0.321958	0	0.0273927	0	0.00838551	0	0.0666667	0	0.187721	1	0.187721	Cecum <=> Terminal ileum <= Appendix	Prevotella_pleuritidis	0	0	0	0	0	0	0	0	0	0	0	0	0	0	0	0	0	0	0	0	0	0.41089	0	0	0	0	0
Sphingomonas_sp_IBVSS2	Lactobacillus_rogosae	Group	Group	-0.289432	0.402874	49	8	0.476056	0.998579	0.321958	0	0.02139	0	0.00654796	0	0.0666667	0	0.187721	1	0.187721	Cecum <=> Terminal ileum <= Appendix	Sphingomonas_sp_IBVSS2	0	0	0	0	0	0	0	0	0	0	0	0	0	0	0	0	0	0	0	0	0	0	0	0	0	0.32085	0
Dorea_sp_D27	Agathobaculum_butyriciproducens	Group	Group	-0.478581	0.586262	49	33	0.418432	0.998579	0.321958	0	0.00473333	0	0.00144898	0	0.0666667	0	0.187721	1	0.187721	Cecum <=> Terminal ileum <= Appendix	Dorea_sp_D27	0	0	0	0	0	0	0	0	0	0	0	0	0	0	0	0	0	0	0	0	0	0	0	0	0	0	0
Prevotella_dentalis	Bilophila_wadsworthia	Group	Group	-0.555645	0.532816	49	26	0.302354	0.998579	0.321958	0	0.001702	0	0.00052102	0	0.0666667	0	0.187721	1	0.187721	Cecum <=> Terminal ileum <= Appendix	Prevotella_dentalis	0	0	0	0	0	0	0	0	0	0	0	0	0	0	0	0	0	0	0	0	0	0	0	0	0	0	0
Blastomonas_sp	Campylobacter_concisus	Group	Group	0.141572	0.289235	49	12	0.626786	0.998579	0.321958	0	0.00103867	0	0.000317959	0	0.0666667	0	0.187721	1	0.187721	Cecum <=> Terminal ileum <= Appendix	Blastomonas_sp	0	0	0	0	0	0	0	0	0	0	0	0	0	0	0	0	0	0	0	0	0	0	0	0	0	0.01558	0
Ruminococcus_sp_CAG_330	Eubacterium_minutum	Group	Group	-0.182017	0.333741	49	6	0.588068	0.998579	0.321958	0	0.000902667	0	0.000276327	0	0.0666667	0	0.187721	1	0.187721	Cecum <=> Terminal ileum <= Appendix	Ruminococcus_sp_CAG_330	0	0	0.01354	0	0	0	0	0	0	0	0	0	0	0	0	0	0	0	0	0	0	0	0	0	0	0	0
Citrobacter_amalonaticus	Bifidobacterium_bifidum	Group	Group	-1.0137	0.894375	49	11	0.262788	0.998579	0.321958	0	0.00075	0	0.000229592	0	0.0666667	0	0.187721	1	0.187721	Cecum <=> Terminal ileum <= Appendix	Citrobacter_amalonaticus	0.01125	0	0	0	0	0	0	0	0	0	0	0	0	0	0	0	0	0	0	0	0	0	0	0	0	0	0
Clostridium_sp_chh4_2	Haemophilus_quentini	Group	Group	-0.126424	0.228646	49	7	0.582934	0.998579	0.321958	0	0.000358	0	0.000109592	0	0.0666667	0	0.187721	1	0.187721	Cecum <=> Terminal ileum <= Appendix	Clostridium_sp_chh4_2	0	0	0	0	0	0	0	0	0	0	0	0	0	0	0	0	0	0	0	0	0	0	0	0	0	0	0
Megamonas_funiformis_CAG_377	Paraprevotella_clara	Group	Group	-0.0779473	0.241432	49	7	0.748238	0.998579	0.321958	0	0.000214	0	6.55102e-05	0	0.0666667	0	0.187721	1	0.187721	Cecum <=> Terminal ileum <= Appendix	Megamonas_funiformis_CAG_377	0	0	0	0	0	0	0	0	0	0	0	0	0.00321	0	0	0	0	0	0	0	0	0	0	0	0	0	0
Prevotella_sp_CAG_5226	Klebsiella_pneumoniae	Group	Group	0.103648	0.628222	49	23	0.869662	0.998579	0.321958	0	0.000212	0	6.4898e-05	0	0.0666667	0	0.187721	1	0.187721	Cecum <=> Terminal ileum <= Appendix	Prevotella_sp_CAG_5226	0	0	0.00318	0	0	0	0	0	0	0	0	0	0	0	0	0	0	0	0	0	0	0	0	0	0	0	0
Tissierella_sp_P1	Faecalibacterium_prausnitzii	Group	Group	-0.113642	0.71286	49	46	0.874024	0.998579	0.321958	0	0.000154667	0	4.73469e-05	0	0.0666667	0	0.187721	1	0.187721	Cecum <=> Terminal ileum <= Appendix	Tissierella_sp_P1	0	0	0	0	0	0	0	0	0	0	0	0	0	0	0	0	0	0	0	0	0	0	0	0	0	0.00232	0
Butyribacterium_methylotrophicum	Methanobrevibacter_oralis	Group	Group	-0.143866	0.346877	49	7	0.680215	0.998579	0.321958	0	0.000146	0	4.46939e-05	0	0.0666667	0	0.187721	1	0.187721	Cecum <=> Terminal ileum <= Appendix	Butyribacterium_methylotrophicum	0	0	0	0	0	0	0	0	0	0	0	0	0.00219	0	0	0	0	0	0	0	0	0	0	0	0	0	0
Dialister_succinatiphilus	Bacteroides_eggerthii	Group	Group	-0.722713	0.602408	49	10	0.236266	0.998579	0.321958	0	0.000107333	0	3.28571e-05	0	0.0666667	0	0.187721	1	0.187721	Cecum <=> Terminal ileum <= Appendix	Dialister_succinatiphilus	0	0	0.00161	0	0	0	0	0	0	0	0	0	0	0	0	0	0	0	0	0	0	0	0	0	0	0	0
Olsenella_profusa	Sphingomonas_ginsenosidimutans	Group	Group	0.393632	0.402814	49	10	0.33347	0.998579	0.321958	0	4.2e-05	0	1.28571e-05	0	0.0666667	0	0.187721	1	0.187721	Cecum <=> Terminal ileum <= Appendix	Olsenella_profusa	0	0	0.00063	0	0	0	0	0	0	0	0	0	0	0	0	0	0	0	0	0	0	0	0	0	0	0	0
Porphyromonas_uenonis	Firmicutes_bacterium_CAG_145	Group	Group	0.0822043	0.608803	49	12	0.893168	0.998579	0.321958	0	3e-05	0	9.18367e-06	0	0.0666667	0	0.187721	1	0.187721	Cecum <=> Terminal ileum <= Appendix	Porphyromonas_uenonis	0	0	0.00045	0	0	0	0	0	0	0	0	0	0	0	0	0	0	0	0	0	0	0	0	0	0	0	0
Anaerolineaceae_bacterium_oral_taxon_439	Coprococcus_comes	Group	Group	-0.222339	0.753391	49	30	0.769204	0.998579	0.321958	0	2.66667e-05	0	8.16327e-06	0	0.0666667	0	0.187721	1	0.187721	Cecum <=> Terminal ileum <= Appendix	Anaerolineaceae_bacterium_oral_taxon_439	0	0	0.0004	0	0	0	0	0	0	0	0	0	0	0	0	0	0	0	0	0	0	0	0	0	0	0	0
Filifactor_alocis	Clostridium_citroniae	Group	Group	-0.608327	0.544504	49	30	0.269582	0.998579	0.330435	0.00752235	0.00326	0.04084	0.0177767	0.294118	0.0666667	0.176471	0.136788	0.488251	0.414058	Appendix <= Terminal ileum <= Cecum	Filifactor_alocis	0	0.00325	0	0	0	0	0	0	0	0	0	0	0	0	0	0	0.01131	0.00954	0	0	0	0	0	0.00306	0	0	0
Gemella_morbillorum	Veillonella_rogosae	Group	Group	-0.366727	0.350001	49	12	0.300095	0.998579	0.331532	0.0842018	0.117467	0.0355429	0.0775035	0.764706	0.333333	0.529412	0.144809	0.338863	0.594678	Appendix <= Terminal ileum <= Cecum	Gemella_morbillorum	0.10025	0.04673	0.01007	0.0498	0.01255	0.38305	0	0.01068	0	0	0	0.02992	0	0	0.01297	0	0.00813	0.00363	0	0.0068	0	0	0	0.02936	0	0	0.00296
Aggregatibacter_segnis	Parabacteroides_distasonis	Group	Group	-0.766981	0.616143	49	40	0.219373	0.998579	0.339638	0.0976365	0.209348	0.0833859	0.12689	0.529412	0.533333	0.294118	0.725242	0.280837	0.162817	Terminal ileum <= Cecum <= Appendix	Aggregatibacter_segnis	0	0	0.00423	0	0	1.09197	0	0.03519	0	0.05581	0	0.01786	0	0	0	0	0	0	0	0	0	0.00444	0	0.10823	0	0	0.00256
Bacteroides_vulgatus	Ruminococcus_torques	Group	Group	-1.00467	0.954026	49	31	0.297684	0.998579	0.341627	12.0172	5.97196	8.03962	8.78664	0.941176	0.933333	0.823529	0.166469	0.274492	0.744756	Appendix <= Terminal ileum <= Cecum	Bacteroides_vulgatus	2.49295	48.0685	14.4691	23.9813	23.3291	0	0.07886	0.17176	8.46145	0.04125	0.02012	0.61799	1.21414	17.8911	16.7873	0.14521	0.46776	0.46091	0.15181	3.34244	3.54877	4.43947	0	2.47315	0	1.05831	8.6918
Bacteroides_thetaiotaomicron	Alistipes_indistinctus	Group	Group	-0.397441	0.400042	49	15	0.325555	0.998579	0.34749	1.85258	1.36154	1.30683	1.51292	0.941176	0.866667	0.705882	0.694131	0.300937	0.163066	Terminal ileum <= Cecum <= Appendix	Bacteroides_thetaiotaomicron	1.91959	0.61861	0.22254	0.48642	0.64309	0	0	0	0.09095	0.00416	0	0.00463	0.06389	1.40098	1.34665	1.85619	1.55661	1.37414	0.40153	0.04399	0.04885	1.59599	0	0.48652	0	4.6143	3.35124
Bacteroides_xylanisolvens	Christensenella_minuta	Group	Group	0.0176037	0.351795	49	6	0.960303	0.998579	0.352899	0.0994729	0.0283793	0.0482059	0.0599231	0.647059	0.4	0.470588	0.159595	0.334775	0.636554	Appendix <= Terminal ileum <= Cecum	Bacteroides_xylanisolvens	0	0.00152	0.00027	0	0	0	0	0	0.00982	0	0	6e-05	0.01792	0.0478	0.22958	0	0.00454	0.00584	0	0	0.00067	0	0	0	0	0.02623	0.12979
Parabacteroides_merdae	Bacteroides_finegoldii	Group	Group	-0.415689	0.552199	49	14	0.455331	0.998579	0.353153	1.0803	0.282253	0.614944	0.674548	0.764706	0.666667	0.705882	0.149969	0.53969	0.397646	Appendix <= Terminal ileum <= Cecum	Parabacteroides_merdae	1.23246	0.8435	1.02763	1.44811	1.36026	0	0	0	0.13517	0.02748	0.00339	0.06151	0.40136	3.44108	4.07049	0	0	0	0	1.27571	1.23306	0	0	0	0	0.07805	0.3408
Roseburia_hominis	Paraprevotella_xylaniphila	Group	Group	-0.151542	0.289786	49	10	0.603469	0.998579	0.35563	0.263781	0.688618	0.403845	0.442427	0.470588	0.266667	0.470588	0.201498	0.967744	0.215664	Appendix <= Terminal ileum <= Cecum	Roseburia_hominis	0.05184	0	0	0	0	0	0	0	0.31998	0	0	0	0.00089	0.03398	0.09738	0	0.00828	0.03671	0	0.01182	0.00485	0.01151	0	0.05542	0	0	0
Escherichia_coli	Pyramidobacter_piscolens	Group	Group	-0.642272	0.705261	49	14	0.367107	0.998579	0.358743	10.4421	8.82955	13.2196	10.9121	0.882353	1	0.941176	0.210242	1	0.210242	Cecum <=> Terminal ileum <= Appendix	Escherichia_coli	7.63321	0	0.98098	0.0218	0.07148	26.1012	24.6837	8.50226	0.24204	8.45646	53.6992	15.7891	0.49154	0.01638	0	0.87602	0.63641	0.53147	10.8693	0.17204	0.16154	17.6321	11.3969	32.6884	0	4.34692	21.3923
Veillonella_tobetsuensis	Barnesiella_intestinihominis	Group	Group	0.279664	0.536561	49	16	0.604664	0.998579	0.35944	0.0372782	0.032992	0.0195276	0.0298078	0.470588	0.2	0.411765	0.164687	0.707687	0.304693	Appendix <= Terminal ileum <= Cecum	Veillonella_tobetsuensis	0	0	0	0	0	0.32833	0	0.01883	0.05054	0	0	0	0	0.07147	0.24058	0	0	0	0	0	0	0	0	0.0096	0	0	0
Enterococcus_avium	Clostridium_sp_CAG_58	Group	Group	-0.791539	0.695674	49	18	0.26097	0.998579	0.365818	4.66207	0.181027	1.65969	2.24868	0.235294	0.4	0.176471	0.358903	0.6156	0.160435	Terminal ileum <= Cecum <= Appendix	Enterococcus_avium	0	0	0.01133	0.00766	0.02546	0	0	0	0	2.4848	28.1951	79.116	0.00524	0	0	0	0	0	0	0	0	0	0	0	0	0.0402	0.08795
Tannerella_sp_oral_taxon_HOT_286	Eikenella_corrodens	Group	Group	-0.507773	0.556967	49	11	0.366593	0.998579	0.374335	0.00605294	0	7.64706e-05	0.00212653	0.117647	0	0.0588235	0.16205	0.44406	0.511079	Appendix <= Terminal ileum <= Cecum	Tannerella_sp_oral_taxon_HOT_286	0	0	0	0	0	0	0	0	0.0013	0	0	0	0	0	0	0	0	0	0	0	0	0	0	0.09519	0	0	0
Allisonella_histaminiformans	Bacteroides_cellulosilyticus	Group	Group	-0.647513	0.715851	49	12	0.370325	0.998579	0.374335	0.00296176	0	0.000108235	0.0010651	0.117647	0	0.0588235	0.16205	0.44406	0.511079	Appendix <= Terminal ileum <= Cecum	Allisonella_histaminiformans	0	0	0	0	0	0	0	0	0	0	0	0	0	0	0	0	0	0	0	0	0	0	0	0	0	0	0
Weissella_cibaria	Haemophilus_parainfluenzae	Group	Group	0.0764947	0.895858	49	37	0.932316	0.998579	0.374335	0.000871176	0	2.94118e-05	0.000312449	0.117647	0	0.0588235	0.16205	0.44406	0.511079	Appendix <= Terminal ileum <= Cecum	Weissella_cibaria	0	0	0	0	0	0	0	0	0	0	0	0	0	0	0	0	0.0005	0	0	0	0	0	0	0	0	0	0
Fusobacterium_periodonticum	Bacteroides_coprophilus	Group	Group	0.123799	0.634879	49	8	0.846237	0.998579	0.375055	0.0366394	0.166095	0.0425141	0.0783069	0.647059	0.4	0.411765	0.220121	0.235757	0.937671	Appendix <= Terminal ileum <= Cecum	Fusobacterium_periodonticum	0.02687	0	0.00322	0	0.00609	2.3364	0	0.0887	0	0	0	0.00234	0	0	0	0	0.02872	0.02348	0	0.00274	0	0.03962	0	0.17342	0	0	0.07082
Actinomyces_sp_oral_taxon_180	Collinsella_aerofaciens	Group	Group	-0.016432	0.636249	49	37	0.979505	0.998579	0.37788	0.00469235	0.0129113	0	0.00558041	0.117647	0.0666667	0	0.593261	0.165655	0.418995	Terminal ileum <= Appendix <= Cecum	Actinomyces_sp_oral_taxon_180	0	0	0	0	0	0	0	0	0	0	0	0.0005	0	0	0	0	0	0	0	0	0	0	0	0	0	0.19367	0.07927
Haemophilus_influenzae	Coprobacter_fastidiosus	Group	Group	-0.373429	0.52668	49	12	0.481812	0.998579	0.37788	0.000213529	0.000398	0	0.000195918	0.117647	0.0666667	0	0.593261	0.165655	0.418995	Terminal ileum <= Appendix <= Cecum	Haemophilus_influenzae	0	0	0.00597	0	0.00072	0	0	0	0	0	0	0	0	0	0	0	0	0.00291	0	0	0	0	0	0	0	0	0
Ralstonia_sp_MD27	Dielma_fastidiosa	Group	Group	0.163115	0.64071	49	10	0.800154	0.998579	0.37788	0	0.000122667	0.000107059	7.46939e-05	0	0.0666667	0.117647	0.418995	0.165655	0.593261	Cecum <= Appendix <= Terminal ileum	Ralstonia_sp_MD27	0	0	0	0	0	0	0	0	0	0	0	0	0	0.00125	0	0	0	0	0	0	0	0.00184	0	0	0	0	0
Eubacterium_ventriosum	Eubacterium_nodatum	Group	Group	-0.0733256	0.434485	49	13	0.866706	0.998579	0.380951	0.106901	0.046266	0.141039	0.100183	0.647059	0.4	0.352941	0.234125	0.22872	0.980566	Appendix <= Terminal ileum <= Cecum	Eubacterium_ventriosum	0.0828	0.00109	0.30581	0.79136	0.55768	0	0	0	0	0	0	0	0.00012	0	0.00029	0.16304	1.11595	0.77609	0	0.08093	0.10379	0	0	0	0	0	0
Adlercreutzia_equolifaciens	Oscillibacter_sp_57_20	Group	Group	-1.12882	1.0461	49	30	0.28606	0.998579	0.386155	0.00805882	0.00310933	0.0177118	0.00989265	0.411765	0.2	0.352941	0.230128	0.988511	0.224758	Appendix <= Cecum <= Terminal ileum	Adlercreutzia_equolifaciens	0.00111	0.00315	0.03224	0.03622	0.02688	0	0	0	0.05125	0	0	0.00116	0	0	0	0.01329	0.02281	0.01248	0	0.08088	0.06033	0	0	0	0	0	0
Clostridium_symbiosum	Prevotella_melaninogenica	Group	Group	0.634955	0.895594	49	19	0.481841	0.998579	0.38755	0.284665	0.308157	0.142634	0.242581	0.764706	0.666667	0.529412	0.919313	0.249128	0.223538	Terminal ileum <= Cecum <= Appendix	Clostridium_symbiosum	1.23305	0.00053	0.16914	0.24733	0.22933	0	0	0	0.01366	0	0	0.00044	0.01936	0.39494	0.64757	0	0.00735	0.00181	0.22283	0	0.00018	0.45284	0	0.14868	0	0.33881	0.81994
Prevotella_sp_oral_taxon_306	Aggregatibacter_sp_oral_taxon_458	Group	Group	-0.248851	0.403729	49	12	0.540617	0.998579	0.389007	0.000788824	0	0.00235706	0.00109143	0.117647	0	0.117647	0.250067	0.919472	0.212003	Appendix <= Cecum <= Terminal ileum	Prevotella_sp_oral_taxon_306	0	0	0	0	0	0	0	0	0	0	0	0	0	0	0	0	0.0279	0.00692	0	0.01217	0	0	0	0.00649	0	0	0
Scardovia_wiggsiae	Parasutterella_excrementihominis	Group	Group	0.0287206	0.675285	49	29	0.966256	0.998579	0.389007	0.00234118	0	6.64706e-05	0.000835306	0.117647	0	0.117647	0.212003	0.919472	0.250067	Appendix <= Terminal ileum <= Cecum	Scardovia_wiggsiae	0	0	0	0	0	0	0	0	0	0	0	0	0	0.00093	0.03213	0	0	0	0	0	0	0	0	0.00767	0	0	0
Alloscardovia_omnicolens	Alloprevotella_tannerae	Group	Group	-0.0866448	0.467808	49	17	0.853858	0.998579	0.389007	0.000167647	0	0.00184118	0.000696939	0.117647	0	0.117647	0.250067	0.919472	0.212003	Appendix <= Cecum <= Terminal ileum	Alloscardovia_omnicolens	0	0.00257	0	0	0	0	0	0	0	0	0	0	0	0	0	0	0	0	0	0	0	0	0	0	0	0	0
Acidaminococcus_intestini	Neisseria_mucosa	Group	Group	-0.353962	0.451099	49	10	0.436587	0.998579	0.390169	0.0189565	0	0	0.00657673	0.0588235	0	0	0.245085	0.229949	1	Appendix <=> Terminal ileum <= Cecum	Acidaminococcus_intestini	0	0	0	0	0	0	0	0	0	0	0	0	0	0	0	0	0	0	0	0	0	0	0	0	0	0	0.32226
Gordonia_jacobaea	Alistipes_putredinis	Group	Group	0.170039	0.93564	49	36	0.856572	0.998579	0.390169	0	0	0.00920412	0.00319327	0	0	0.0588235	1	0.229949	0.245085	Cecum <=> Appendix <= Terminal ileum	Gordonia_jacobaea	0	0	0	0	0	0	0	0	0.15647	0	0	0	0	0	0	0	0	0	0	0	0	0	0	0	0	0	0
Bifidobacterium_ruminantium	Porphyromonas_gingivalis	Group	Group	-0.379248	0.654758	49	13	0.565207	0.998579	0.390169	0.00475353	0	0	0.00164918	0.0588235	0	0	0.245085	0.229949	1	Appendix <=> Terminal ileum <= Cecum	Bifidobacterium_ruminantium	0	0	0	0	0	0	0	0	0	0	0	0	0	0	0	0	0	0	0	0	0	0	0	0	0	0	0
Ruminococcus_obeum_CAG_39	Coprococcus_eutactus	Group	Group	0.354632	0.514738	49	13	0.494237	0.998579	0.390169	0	0	0.00245529	0.000851837	0	0	0.0588235	1	0.229949	0.245085	Cecum <=> Appendix <= Terminal ileum	Ruminococcus_obeum_CAG_39	0	0	0	0	0	0	0	0	0	0	0	0	0	0	0	0	0	0	0	0	0	0	0	0	0	0	0
Roseomonas_mucosa	Mogibacterium_pumilum	Group	Group	-0.133222	0.184088	49	6	0.472845	0.998579	0.390169	0	0	0.00225824	0.000783469	0	0	0.0588235	1	0.229949	0.245085	Cecum <=> Appendix <= Terminal ileum	Roseomonas_mucosa	0	0	0	0	0	0	0	0	0	0	0	0	0	0	0	0	0	0	0	0	0	0	0	0	0	0	0
Lactobacillus_reuteri	Clostridium_aldenense	Group	Group	-0.432533	0.4832	49	24	0.375272	0.998579	0.390169	0.00165588	0	0	0.00057449	0.0588235	0	0	0.245085	0.229949	1	Appendix <=> Terminal ileum <= Cecum	Lactobacillus_reuteri	0	0	0	0	0	0	0	0	0	0	0	0	0	0	0	0	0	0	0	0	0	0	0	0	0	0	0
Melissococcus_sp_OM08_11BH	Slackia_exigua	Group	Group	-0.360567	0.732549	49	12	0.624863	0.998579	0.390169	0.00159647	0	0	0.000553878	0.0588235	0	0	0.245085	0.229949	1	Appendix <=> Terminal ileum <= Cecum	Melissococcus_sp_OM08_11BH	0	0	0	0	0	0	0	0	0	0	0	0	0	0	0	0	0	0	0	0	0	0	0	0	0	0	0
Bacteroides_oleiciplenus	Bacteroides_ovatus	Group	Group	-0.560918	0.826584	49	42	0.500721	0.998579	0.390169	0	0	0.00148059	0.000513673	0	0	0.0588235	1	0.229949	0.245085	Cecum <=> Appendix <= Terminal ileum	Bacteroides_oleiciplenus	0	0	0	0	0	0	0	0	0	0	0.02517	0	0	0	0	0	0	0	0	0	0	0	0	0	0	0	0
Enterococcus_hirae	Anaerotruncus_colihominis	Group	Group	-0.432416	0.4965	49	24	0.38822	0.998579	0.390169	0.00124765	0	0	0.000432857	0.0588235	0	0	0.245085	0.229949	1	Appendix <=> Terminal ileum <= Cecum	Enterococcus_hirae	0	0	0	0	0	0	0	0	0	0	0	0	0	0	0	0	0	0	0	0	0	0	0	0	0	0	0
Gordonia_sputi	Lactobacillus_salivarius	Group	Group	-0.262369	0.432177	49	6	0.546716	0.998579	0.390169	0	0	0.00109824	0.00038102	0	0	0.0588235	1	0.229949	0.245085	Cecum <=> Appendix <= Terminal ileum	Gordonia_sputi	0	0	0	0	0	0	0	0	0.01867	0	0	0	0	0	0	0	0	0	0	0	0	0	0	0	0	0	0
Lactococcus_petauri	Clostridium_leptum	Group	Group	-0.190086	0.494601	49	15	0.702473	0.998579	0.390169	0.000762941	0	0	0.000264694	0.0588235	0	0	0.245085	0.229949	1	Appendix <=> Terminal ileum <= Cecum	Lactococcus_petauri	0	0	0	0	0	0	0	0	0	0	0	0	0	0	0	0	0	0	0	0	0	0	0	0	0	0	0
Firmicutes_bacterium_CAG_170	Sellimonas_intestinalis	Group	Group	-0.202446	0.48525	49	10	0.678432	0.998579	0.390169	0.000684706	0	0	0.000237551	0.0588235	0	0	0.245085	0.229949	1	Appendix <=> Terminal ileum <= Cecum	Firmicutes_bacterium_CAG_170	0	0	0	0	0	0	0	0	0	0	0	0	0	0	0	0	0	0	0	0	0	0	0	0	0	0	0
Streptococcus_equinus	Sutterella_parvirubra	Group	Group	0.0409785	0.294719	49	6	0.890011	0.998579	0.390169	0.000565882	0	0	0.000196327	0.0588235	0	0	0.245085	0.229949	1	Appendix <=> Terminal ileum <= Cecum	Streptococcus_equinus	0	0	0	0	0	0	0	0	0	0	0	0	0	0	0	0	0	0	0	0	0	0	0	0	0	0	0
Firmicutes_bacterium_CAG_94	Clostridium_bolteae	Group	Group	-0.522139	0.643745	49	30	0.4214	0.998579	0.390169	0.000551765	0	0	0.000191429	0.0588235	0	0	0.245085	0.229949	1	Appendix <=> Terminal ileum <= Cecum	Firmicutes_bacterium_CAG_94	0	0	0	0	0	0	0	0	0	0	0	0	0	0	0.00938	0	0	0	0	0	0	0	0	0	0	0	0
Victivallis_vadensis	Dorea_formicigenerans	Group	Group	-0.509993	0.905841	49	37	0.576107	0.998579	0.390169	0.000506471	0	0	0.000175714	0.0588235	0	0	0.245085	0.229949	1	Appendix <=> Terminal ileum <= Cecum	Victivallis_vadensis	0	0	0	0	0	0	0	0	0	0	0	0	0	0	0	0	0	0	0	0	0	0	0	0	0	0	0
Prevotella_denticola	Streptococcus_sp_NLAE_zl_C503	Group	Group	0.0888362	0.142864	49	6	0.537064	0.998579	0.390169	0.000479412	0	0	0.000166327	0.0588235	0	0	0.245085	0.229949	1	Appendix <=> Terminal ileum <= Cecum	Prevotella_denticola	0	0	0	0	0	0	0	0	0	0	0	0	0	0	0	0	0	0	0	0	0	0	0	0.00815	0	0	0
Dolosigranulum_pigrum	Streptococcus_milleri	Group	Group	-0.205652	0.267143	49	9	0.445259	0.998579	0.390169	0.000451765	0	0	0.000156735	0.0588235	0	0	0.245085	0.229949	1	Appendix <=> Terminal ileum <= Cecum	Dolosigranulum_pigrum	0	0.00768	0	0	0	0	0	0	0	0	0	0	0	0	0	0	0	0	0	0	0	0	0	0	0	0	0
Porphyromonas_sp_oral_taxon_278	Turicimonas_muris	Group	Group	-0.364175	0.542997	49	18	0.505709	0.998579	0.390169	0.000401765	0	0	0.000139388	0.0588235	0	0	0.245085	0.229949	1	Appendix <=> Terminal ileum <= Cecum	Porphyromonas_sp_oral_taxon_278	0	0	0	0	0	0	0	0	0	0	0	0	0	0	0	0	0	0	0	0	0	0	0	0.00683	0	0	0
Actinomyces_turicensis	Phascolarctobacterium_faecium	Group	Group	-0.549617	0.750441	49	30	0.467566	0.998579	0.390169	0.000397647	0	0	0.000137959	0.0588235	0	0	0.245085	0.229949	1	Appendix <=> Terminal ileum <= Cecum	Actinomyces_turicensis	0	0	0	0	0	0	0	0	0	0	0	0	0	0	0	0	0	0	0	0	0	0	0	0	0	0	0.00676
Serratia_marcescens	Anaerotignum_lactatifermentans	Group	Group	-0.219745	0.422676	49	6	0.605581	0.998579	0.390169	0	0	0.000388235	0.000134694	0	0	0.0588235	1	0.229949	0.245085	Cecum <=> Appendix <= Terminal ileum	Serratia_marcescens	0	0	0	0	0	0	0	0	0.0066	0	0	0	0	0	0	0	0	0	0	0	0	0	0	0	0	0	0
Clostridiales_bacterium_1_7_47FAA	Bacteroides_dorei	Group	Group	-0.0472066	0.957213	49	19	0.960876	0.998579	0.390169	0.000346471	0	0	0.000120204	0.0588235	0	0	0.245085	0.229949	1	Appendix <=> Terminal ileum <= Cecum	Clostridiales_bacterium_1_7_47FAA	0	0	0	0	0	0	0	0	0	0	0	0	0	0	0.00589	0	0	0	0	0	0	0	0	0	0	0	0
Lactobacillus_oris	Bacteroides_coprocola	Group	Group	-0.325023	0.729321	49	20	0.657895	0.998579	0.390169	0.000310588	0	0	0.000107755	0.0588235	0	0	0.245085	0.229949	1	Appendix <=> Terminal ileum <= Cecum	Lactobacillus_oris	0	0	0	0	0	0	0	0.00528	0	0	0	0	0	0	0	0	0	0	0	0	0	0	0	0	0	0	0
Lactococcus_garvieae	Eubacterium_saphenum	Group	Group	-0.0652379	0.288657	49	6	0.822178	0.998579	0.390169	0.000304118	0	0	0.00010551	0.0588235	0	0	0.245085	0.229949	1	Appendix <=> Terminal ileum <= Cecum	Lactococcus_garvieae	0	0	0	0	0	0	0	0	0	0	0	0	0	0	0	0	0	0	0	0	0	0	0	0	0	0	0
Streptococcus_macedonicus	Haemophilus_paraphrohaemolyticus	Group	Group	0.0149272	0.208803	49	6	0.943312	0.998579	0.390169	0.000282941	0	0	9.81633e-05	0.0588235	0	0	0.245085	0.229949	1	Appendix <=> Terminal ileum <= Cecum	Streptococcus_macedonicus	0	0	0	0	0	0	0	0	0	0	0	0	0	0	0	0	0	0	0	0	0	0	0	0	0	0	0
Lactococcus_lactis	Neisseria_sicca	Group	Group	-0.503983	0.588007	49	14	0.395737	0.998579	0.390169	0	0	0.000267647	9.28571e-05	0	0	0.0588235	1	0.229949	0.245085	Cecum <=> Appendix <= Terminal ileum	Lactococcus_lactis	0	0	0	0	0	0	0	0	0	0	0	0	0	0	0	0	0.00455	0	0	0	0	0	0	0	0	0	0
Lactococcus_raffinolactis	Dorea_longicatena	Group	Group	-0.280315	0.688791	49	35	0.68588	0.998579	0.390169	0	0	0.000261176	9.06122e-05	0	0	0.0588235	1	0.229949	0.245085	Cecum <=> Appendix <= Terminal ileum	Lactococcus_raffinolactis	0	0	0	0	0	0	0	0	0	0	0	0	0	0	0	0	0.00444	0	0	0	0	0	0	0	0	0	0
Peptoniphilus_lacrimalis	Pseudomonas_aeruginosa_group	Group	Group	-0.352581	0.499136	49	7	0.483438	0.998579	0.390169	0.000244118	0	0	8.46939e-05	0.0588235	0	0	0.245085	0.229949	1	Appendix <=> Terminal ileum <= Cecum	Peptoniphilus_lacrimalis	0	0	0	0	0	0	0	0	0	0	0	0	0	0	0	0	0	0	0	0	0	0	0	0	0	0	0
Streptococcus_lutetiensis	Catabacter_hongkongensis	Group	Group	-0.230902	0.456626	49	12	0.615452	0.998579	0.390169	0.000236471	0	0	8.20408e-05	0.0588235	0	0	0.245085	0.229949	1	Appendix <=> Terminal ileum <= Cecum	Streptococcus_lutetiensis	0	0	0	0	0	0	0	0	0	0	0	0	0	0	0	0	0	0	0	0	0	0	0	0	0	0	0
Prevotella_scopos	Bifidobacterium_pseudocatenulatum	Group	Group	-1.02377	0.833647	49	34	0.225537	0.998579	0.390169	0	0	0.000224118	7.77551e-05	0	0	0.0588235	1	0.229949	0.245085	Cecum <=> Appendix <= Terminal ileum	Prevotella_scopos	0	0	0	0	0	0	0	0	0	0	0	0	0	0	0	0	0	0	0	0.00381	0	0	0	0	0	0	0
Harryflintia_acetispora	Phascolarctobacterium_succinatutens	Group	Group	0.125866	0.611868	49	8	0.837907	0.998579	0.390169	0.000221176	0	0	7.67347e-05	0.0588235	0	0	0.245085	0.229949	1	Appendix <=> Terminal ileum <= Cecum	Harryflintia_acetispora	0	0	0	0	0	0	0	0	0	0	0	0	0	0	0.00376	0	0	0	0	0	0	0	0	0	0	0	0
Treponema_denticola	Anaeroglobus_geminatus	Group	Group	-0.0828032	0.396183	49	8	0.83535	0.998579	0.390169	0.000215882	0	0	7.4898e-05	0.0588235	0	0	0.245085	0.229949	1	Appendix <=> Terminal ileum <= Cecum	Treponema_denticola	0	0	0	0	0	0	0	0	0	0	0	0	0	0	0	0	0	0	0	0	0	0	0	0.00367	0	0	0
Cardiobacterium_hominis	Bacteroides_intestinalis	Group	Group	-0.14652	0.542234	49	11	0.788178	0.998579	0.390169	0.000215294	0	0	7.46939e-05	0.0588235	0	0	0.245085	0.229949	1	Appendix <=> Terminal ileum <= Cecum	Cardiobacterium_hominis	0	0	0	0	0	0	0	0	0	0	0	0	0	0	0	0	0	0	0	0	0	0	0	0	0	0	0
Porphyromonas_catoniae	Intestinimonas_butyriciproducens	Group	Group	-0.355611	0.614953	49	16	0.56584	0.998579	0.390169	0.000198235	0	0	6.87755e-05	0.0588235	0	0	0.245085	0.229949	1	Appendix <=> Terminal ileum <= Cecum	Porphyromonas_catoniae	0	0	0	0	0	0	0	0	0	0	0	0	0	0	0	0	0	0	0	0	0	0	0	0.00337	0	0	0
Enorma_massiliensis	Lactobacillus_mucosae	Group	Group	-0.240298	0.395242	49	9	0.54613	0.998579	0.390169	0	0	0.000154706	5.36735e-05	0	0	0.0588235	1	0.229949	0.245085	Cecum <=> Appendix <= Terminal ileum	Enorma_massiliensis	0	0	0	0	0	0	0	0	0	0	0	0	0	0	0	0	0.00263	0	0	0	0	0	0	0	0	0	0
Leuconostoc_pseudomesenteroides	Lactobacillus_ruminis	Group	Group	-0.0962533	0.490531	49	7	0.845282	0.998579	0.390169	0	0	0.000138235	4.79592e-05	0	0	0.0588235	1	0.229949	0.245085	Cecum <=> Appendix <= Terminal ileum	Leuconostoc_pseudomesenteroides	0	0	0	0	0	0	0	0	0	0	0	0	0	0	0	0	0.00235	0	0	0	0	0	0	0	0	0	0
Actinomyces_sp_oral_taxon_897	Enterobacter_cloacae_complex	Group	Group	-0.0977975	0.117075	49	5	0.407752	0.998579	0.390169	0	0	0.000109412	3.79592e-05	0	0	0.0588235	1	0.229949	0.245085	Cecum <=> Appendix <= Terminal ileum	Actinomyces_sp_oral_taxon_897	0	0	0	0	0	0	0	0	0	0	0	0	0	0	0	0	0	0	0	0	0	0	0	0	0	0	0
Methylobacterium_aquaticum	Blautia_producta	Group	Group	-0.208987	0.209733	49	5	0.324137	0.998579	0.390169	0	0	0.000105882	3.67347e-05	0	0	0.0588235	1	0.229949	0.245085	Cecum <=> Appendix <= Terminal ileum	Methylobacterium_aquaticum	0	0	0	0	0	0	0	0	0	0	0	0	0	0	0	0	0	0	0	0	0	0	0	0	0	0	0
Streptococcus_sp_HMSC070B10	Comamonas_kerstersii	Group	Group	-0.161717	0.197281	49	8	0.416509	0.998579	0.390169	0.000105294	0	0	3.65306e-05	0.0588235	0	0	0.245085	0.229949	1	Appendix <=> Terminal ileum <= Cecum	Streptococcus_sp_HMSC070B10	0	0	0	0	0	0	0	0.00179	0	0	0	0	0	0	0	0	0	0	0	0	0	0	0	0	0	0	0
Aggregatibacter_aphrophilus	Campylobacter_showae	Group	Group	-0.226786	0.560124	49	14	0.687399	0.998579	0.390169	0.000104118	0	0	3.61224e-05	0.0588235	0	0	0.245085	0.229949	1	Appendix <=> Terminal ileum <= Cecum	Aggregatibacter_aphrophilus	0	0	0	0	0	0	0	0	0	0	0	0	0	0	0	0	0	0	0	0	0	0	0	0	0	0	0
Lactobacillus_crispatus	Actinomyces_cardiffensis	Group	Group	-0.263843	0.392095	49	8	0.504302	0.998579	0.390169	9.94118e-05	0	0	3.44898e-05	0.0588235	0	0	0.245085	0.229949	1	Appendix <=> Terminal ileum <= Cecum	Lactobacillus_crispatus	0	0.00169	0	0	0	0	0	0	0	0	0	0	0	0	0	0	0	0	0	0	0	0	0	0	0	0	0
Prevotella_bivia	Akkermansia_muciniphila	Group	Group	-0.125399	0.268639	49	15	0.642803	0.998579	0.390169	9.47059e-05	0	0	3.28571e-05	0.0588235	0	0	0.245085	0.229949	1	Appendix <=> Terminal ileum <= Cecum	Prevotella_bivia	0	0	0	0	0	0	0	0	0	0	0	0	0	0	0	0	0	0	0	0	0	0	0	0	0	0	0.00161
Enterobacter_mori	Anaeromassilibacillus_sp_An250	Group	Group	0.0215048	0.235158	49	9	0.927525	0.998579	0.390169	8.76471e-05	0	0	3.04082e-05	0.0588235	0	0	0.245085	0.229949	1	Appendix <=> Terminal ileum <= Cecum	Enterobacter_mori	0	0	0	0	0	0	0	0	0	0	0	0	0	0	0	0	0	0	0	0	0	0	0	0	0	0	0
Klebsiella_aerogenes	Fusobacterium_hwasookii	Group	Group	-0.0286275	0.213796	49	5	0.894053	0.998579	0.390169	8.76471e-05	0	0	3.04082e-05	0.0588235	0	0	0.245085	0.229949	1	Appendix <=> Terminal ileum <= Cecum	Klebsiella_aerogenes	0	0	0	0	0	0	0	0	0	0	0	0	0	0	0	0	0	0	0	0	0	0	0	0	0	0	0
Massiliomicrobiota_timonensis	Clostridium_clostridioforme	Group	Group	-0.106176	0.405597	49	16	0.794637	0.998579	0.390169	8.17647e-05	0	0	2.83673e-05	0.0588235	0	0	0.245085	0.229949	1	Appendix <=> Terminal ileum <= Cecum	Massiliomicrobiota_timonensis	0	0	0	0	0	0	0	0	0	0	0	0	0	0	0	0	0	0	0	0	0.00139	0	0	0	0	0	0
Streptococcus_infantarius	Flavonifractor_plautii	Group	Group	-0.600468	0.672192	49	37	0.376249	0.998579	0.390169	8.11765e-05	0	0	2.81633e-05	0.0588235	0	0	0.245085	0.229949	1	Appendix <=> Terminal ileum <= Cecum	Streptococcus_infantarius	0	0	0	0	0	0	0	0	0	0	0	0	0	0	0	0	0	0	0	0	0	0	0	0	0	0	0
Propionibacterium_acidifaciens	Klebsiella_oxytoca	Group	Group	0.100287	0.436838	49	7	0.819419	0.998579	0.390169	6.94118e-05	0	0	2.40816e-05	0.0588235	0	0	0.245085	0.229949	1	Appendix <=> Terminal ileum <= Cecum	Propionibacterium_acidifaciens	0	0	0	0	0	0	0	0	0	0	0	0	0	0	0	0	0	0	0	0	0	0	0	0	0	0	0
Actinomyces_hongkongensis	Roseburia_inulinivorans	Group	Group	-0.181111	1.13447	49	27	0.873846	0.998579	0.390169	6.29412e-05	0	0	2.18367e-05	0.0588235	0	0	0.245085	0.229949	1	Appendix <=> Terminal ileum <= Cecum	Actinomyces_hongkongensis	0	0	0	0	0	0	0	0	0	0	0	0	0	0	0	0	0	0	0	0	0	0	0	0	0	0	0.00107
Lachnoclostridium_sp_An131	Prevotella_nigrescens	Group	Group	-0.154286	0.325423	49	5	0.637617	0.998579	0.390169	6e-05	0	0	2.08163e-05	0.0588235	0	0	0.245085	0.229949	1	Appendix <=> Terminal ileum <= Cecum	Lachnoclostridium_sp_An131	0	0	0	0	0	0	0	0	0	0	0	0	0	0	0.00102	0	0	0	0	0	0	0	0	0	0	0	0
Actinomyces_sp_oral_taxon_448	Holdemania_filiformis	Group	Group	-0.0962528	0.338497	49	14	0.777389	0.998579	0.390169	0	0	5.76471e-05	2e-05	0	0	0.0588235	1	0.229949	0.245085	Cecum <=> Appendix <= Terminal ileum	Actinomyces_sp_oral_taxon_448	0	0	0	0	0	0	0	0	0	0	0	0	0	0	0	0	0	0	0	0	0	0	0	0	0	0	0
Shuttleworthia_satelles	Prevotella_copri	Group	Group	0.287815	1.11661	49	24	0.79772	0.998579	0.390169	0	0	5.52941e-05	1.91837e-05	0	0	0.0588235	1	0.229949	0.245085	Cecum <=> Appendix <= Terminal ileum	Shuttleworthia_satelles	0	0	0	0	0	0	0	0	0	0	0	0	0	0	0	0	0.00094	0	0	0	0	0	0	0	0	0	0
Cardiobacterium_valvarum	Pseudoramibacter_alactolyticus	Group	Group	-0.0173544	0.214958	49	5	0.935996	0.998579	0.390169	5e-05	0	0	1.73469e-05	0.0588235	0	0	0.245085	0.229949	1	Appendix <=> Terminal ileum <= Cecum	Cardiobacterium_valvarum	0	0	0	0	0	0	0	0	0	0	0	0	0	0	0	0	0	0	0	0	0	0	0	0	0	0	0
Methylorubrum_populi	Fretibacterium_fastidiosum	Group	Group	-0.0197818	0.329044	49	13	0.952316	0.998579	0.390169	0	0	4.29412e-05	1.4898e-05	0	0	0.0588235	1	0.229949	0.245085	Cecum <=> Appendix <= Terminal ileum	Methylorubrum_populi	0	0	0	0	0	0	0	0	0	0	0	0	0	0	0	0	0	0	0	0	0	0	0	0	0	0	0
Scardovia_inopinata	Streptococcus_thermophilus	Group	Group	-0.0377014	0.204565	49	5	0.854571	0.998579	0.390169	4.23529e-05	0	0	1.46939e-05	0.0588235	0	0	0.245085	0.229949	1	Appendix <=> Terminal ileum <= Cecum	Scardovia_inopinata	0	0	0	0	0	0	0	0	0	0	0	0	0	0	0	0	0	0	0	0	0	0	0	0	0	0	0
Citrobacter_sp_MGH106	Fusobacterium_ulcerans	Group	Group	-0.0385273	0.0813546	49	5	0.637998	0.998579	0.390169	3.94118e-05	0	0	1.36735e-05	0.0588235	0	0	0.245085	0.229949	1	Appendix <=> Terminal ileum <= Cecum	Citrobacter_sp_MGH106	0	0	0	0	0	0	0	0	0	0	0	0	0	0	0.00067	0	0	0	0	0	0	0	0	0	0	0	0
Prevotella_veroralis	Anaerostipes_hadrus	Group	Group	-0.219928	0.715468	49	35	0.759904	0.998579	0.390169	3.88235e-05	0	0	1.34694e-05	0.0588235	0	0	0.245085	0.229949	1	Appendix <=> Terminal ileum <= Cecum	Prevotella_veroralis	0	0	0	0	0	0	0	0	0	0	0	0	0	0	0	0	0	0	0	0	0	0	0	0.00066	0	0	0
Veillonella_rodentium	Eubacterium_sp_CAG_38	Group	Group	-0.0155639	0.362575	49	10	0.965942	0.998579	0.390169	3.58824e-05	0	0	1.2449e-05	0.0588235	0	0	0.245085	0.229949	1	Appendix <=> Terminal ileum <= Cecum	Veillonella_rodentium	0	0	0	0	0	0	0	0	0	0	0	0	0	0	0	0	0	0	0	0	0	0	0	0	0	0	0
Streptococcus_gallolyticus	Eubacterium_rectale	Group	Group	0.0879534	0.871563	49	28	0.920048	0.998579	0.390169	3.11765e-05	0	0	1.08163e-05	0.0588235	0	0	0.245085	0.229949	1	Appendix <=> Terminal ileum <= Cecum	Streptococcus_gallolyticus	0	0	0	0	0	0	0	0	0	0	0	0	0	0	0	0	0	0	0	0	0	0	0	0	0	0	0
Leuconostoc_gelidum	Desulfovibrionaceae_bacterium	Group	Group	0.024707	0.281154	49	5	0.930348	0.998579	0.390169	0	0	2.76471e-05	9.59184e-06	0	0	0.0588235	1	0.229949	0.245085	Cecum <=> Appendix <= Terminal ileum	Leuconostoc_gelidum	0	0	0	0	0	0	0	0	0	0	0	0	0	0	0	0	0.00047	0	0	0	0	0	0	0	0	0	0
Actinomyces_massiliensis	Lachnospiraceae_bacterium_2_1_46FAA	Group	Group	-0.248109	0.515809	49	5	0.632742	0.998579	0.390169	2.64706e-05	0	0	9.18367e-06	0.0588235	0	0	0.245085	0.229949	1	Appendix <=> Terminal ileum <= Cecum	Actinomyces_massiliensis	0	0	0	0	0	0	0	0	0	0	0	0.00045	0	0	0	0	0	0	0	0	0	0	0	0	0	0	0
Catonella_morbi	Fusicatenibacter_saccharivorans	Group	Group	-0.368125	0.813346	49	35	0.652915	0.998579	0.390169	2.58824e-05	0	0	8.97959e-06	0.0588235	0	0	0.245085	0.229949	1	Appendix <=> Terminal ileum <= Cecum	Catonella_morbi	0	0	0	0	0	0	0	0	0	0	0	0	0	0	0	0	0	0	0	0	0	0	0	0	0	0	0
Monoglobus_pectinilyticus	Eubacterium_sp_CAG_274	Group	Group	0.222192	0.206786	49	7	0.288083	0.998579	0.390169	2.41176e-05	0	0	8.36735e-06	0.0588235	0	0	0.245085	0.229949	1	Appendix <=> Terminal ileum <= Cecum	Monoglobus_pectinilyticus	0	0	0	0	0	0	0	0	0	0	0	0	0	0	0	0	0	0	0	0	0	0	0	0	0	0	0
Burkholderia_contaminans	Clostridium_bolteae_CAG_59	Group	Group	-0.00659111	0.326495	49	11	0.983979	0.998579	0.390169	0	0	1.94118e-05	6.73469e-06	0	0	0.0588235	1	0.229949	0.245085	Cecum <=> Appendix <= Terminal ileum	Burkholderia_contaminans	0	0	0	0	0	0	0	0	0	0	0	0	0	0	0	0	0	0	0	0	0	0	0	0	0	0	0
[Collinsella]_massiliensis	Erysipelatoclostridium_ramosum	Group	Group	-0.651885	0.995911	49	31	0.515941	0.998579	0.390169	0	0	1e-05	3.46939e-06	0	0	0.0588235	1	0.229949	0.245085	Cecum <=> Appendix <= Terminal ileum	[Collinsella]_massiliensis	0	0	0	0	0	0	0	0	0.00017	0	0	0	0	0	0	0	0	0	0	0	0	0	0	0	0	0	0
Olsenella_scatoligenes	Roseburia_intestinalis	Group	Group	-0.596421	1.03746	49	20	0.568111	0.998579	0.390169	7.64706e-06	0	0	2.65306e-06	0.0588235	0	0	0.245085	0.229949	1	Appendix <=> Terminal ileum <= Cecum	Olsenella_scatoligenes	0	0	0	0	0	0	0	0	0	0	0	0	0	0	0	0	0	0	0	0	0	0	0	0	0	0	0
Bifidobacterium_dentium	Klebsiella_quasipneumoniae	Group	Group	0.0531229	0.314902	49	12	0.866759	0.998579	0.390501	0.0127106	0	0.00579706	0.00642102	0.117647	0	0.117647	0.221102	0.959685	0.240131	Appendix <= Terminal ileum <= Cecum	Bifidobacterium_dentium	0	0	0	0	0	0	0	0.0052	0	0	0	0	0	0	0	0	0	0	0	0	0	0	0	0	0	0	0
Streptococcus_pneumoniae	Prevotella_sp_885	Group	Group	-0.188509	0.571944	49	8	0.743171	0.998579	0.390603	0.00588765	0	0.00186118	0.00268837	0.117647	0	0.0588235	0.17061	0.479199	0.493266	Appendix <= Terminal ileum <= Cecum	Streptococcus_pneumoniae	0	0.07913	0	0	0	0	0	0	0	0	0	0	0	0	0	0	0	0	0	0	0	0	0	0	0	0	0
Blautia_hydrogenotrophica	Ruminococcus_lactaris	Group	Group	-0.356946	0.756974	49	15	0.639434	0.998579	0.390603	0.000148824	0	0.000602941	0.000260816	0.0588235	0	0.117647	0.493266	0.479199	0.17061	Appendix <= Cecum <= Terminal ileum	Blautia_hydrogenotrophica	0	0	0	0	0	0	0	0	0	0	0	0	0	0	0	0	0	0	0	0	0	0	0	0	0	0	0
Streptococcus_sp_oral_taxon_058	Bifidobacterium_adolescentis	Group	Group	-0.259625	0.702526	49	23	0.713371	0.998579	0.390603	8.47059e-05	0	0.000175882	9.04082e-05	0.0588235	0	0.117647	0.493266	0.479199	0.17061	Appendix <= Cecum <= Terminal ileum	Streptococcus_sp_oral_taxon_058	0	0	0	0	0	0	0	0	0.00087	0	0	0	0	0	0	0	0	0	0	0	0	0	0	0	0	0	0
Actinomyces_johnsonii	Bacteroides_stercoris	Group	Group	-0.42751	0.900886	49	35	0.63731	0.998579	0.390603	8.35294e-05	0	0.000153529	8.22449e-05	0.0588235	0	0.117647	0.493266	0.479199	0.17061	Appendix <= Cecum <= Terminal ileum	Actinomyces_johnsonii	0	0	0	0	0	0	0	0	0	0	0	0	0	0	0	0	0	0	0	0.00097	0	0	0	0	0	0	0
Prevotella_jejuni	Megamonas_hypermegale	Group	Group	-0.241102	0.545432	49	11	0.660489	0.998579	0.391	0.00335118	0	0.00364118	0.00242592	0.117647	0	0.117647	0.230477	1	0.230477	Appendix <= Cecum <=> Terminal ileum	Prevotella_jejuni	0	0	0	0	0	0	0	0	0	0	0	0	0	0	0	0	0.05073	0.03441	0	0.01117	0	0	0	0.02256	0	0	0
Bacteroides_massiliensis	Anaerofustis_stercorihominis	Group	Group	-0.136687	0.27056	49	8	0.61578	0.998579	0.39117	0.527555	0.00703467	0.262456	0.276239	0.352941	0.2	0.176471	0.220311	0.258842	0.894648	Appendix <= Terminal ileum <= Cecum	Bacteroides_massiliensis	0	0.23399	0.06571	0	0	0	0	0	0	0.00168	0	0.00207	0	0	0	0	0	0	0	0.1832	0.27832	0	0	0	0	0	0.05203
Alistipes_shahii	Haemophilus_parahaemolyticus	Group	Group	0.0662914	0.45132	49	11	0.883852	0.998579	0.391233	0.0449147	0.0720327	0.0250418	0.0463214	0.823529	0.466667	0.647059	0.193237	0.31473	0.743184	Appendix <= Terminal ileum <= Cecum	Alistipes_shahii	0	0.0082	0.04109	0.05309	0.02778	0	0	0	0.01404	0	0	0	0.0071	0.04145	0.04095	0	0.08898	0.0386	0	0.08915	0.07443	0.45723	0	0.13767	0	0.44902	0.22204
Bacteroides_uniformis	Selenomonas_noxia	Group	Group	0.0654503	0.261992	49	5	0.803816	0.998579	0.395496	2.62365	1.28965	2.05917	2.01944	0.941176	0.866667	0.823529	0.181393	0.380509	0.625998	Appendix <= Terminal ileum <= Cecum	Bacteroides_uniformis	0.26349	0.30599	3.96846	4.21452	6.34768	0	0	0	1.12214	0.0063	0.00126	0.00945	0.91042	5.57201	10.8187	2.44768	5.47555	4.61736	0.02843	1.00304	0.95392	3.02788	0	1.5748	0	3.81276	1.83844
Peptostreptococcus_stomatis	Actinomyces_sp_oral_taxon_414	Group	Group	-0.00354062	0.18377	49	5	0.98471	0.998579	0.398398	0.146389	0.570151	0.108302	0.262898	0.882353	0.6	0.529412	0.870337	0.271569	0.219532	Terminal ileum <= Cecum <= Appendix	Peptostreptococcus_stomatis	0.32687	0.00623	0.40033	0.04183	0.03192	0	0	0.01976	0.00527	0.00059	0	0.00577	0	0	0.01393	0	0.00542	0.00238	2.37402	0	0.00445	0	0	0	0	0.81185	0.84173
Neisseria_subflava	Clostridium_sp_CAG_299	Group	Group	-0.107786	0.258637	49	8	0.678763	0.998579	0.3999	0.00876294	0.00734267	0.00705529	0.00773571	0.235294	0.133333	0.0588235	0.464159	0.176702	0.564572	Terminal ileum <= Appendix <= Cecum	Neisseria_subflava	0	0.002	0	0	0	0	0	0	0	0	0	0	0	0	0.00195	0	0	0	0	0	0	0.03753	0	0	0	0	0
Bacteroides_nordii	Bacteroides_clarus	Group	Group	0.0352751	0.356924	49	7	0.921693	0.998579	0.401173	0.0113935	0.014302	0.00220353	0.00909551	0.470588	0.266667	0.235294	0.419225	0.180497	0.624887	Terminal ileum <= Appendix <= Cecum	Bacteroides_nordii	0	0	0.01336	0.00333	0.01488	0	0	0	0	0	0	0	0	0.02154	0.00128	0	0.00459	0.00203	0	0	0.00186	0.11544	0	0.05648	0	0.05301	0.02112
Streptococcus_vestibularis	Eggerthella_lenta	Group	Group	-0.219838	0.643721	49	37	0.734241	0.998579	0.402193	0.0132888	0.000505333	0.0158306	0.0102573	0.235294	0.0666667	0.117647	0.185294	0.385514	0.6281	Appendix <= Terminal ileum <= Cecum	Streptococcus_vestibularis	0	0.02389	0	0	0	0	0	0	0	0	0	0	0	0	0.00091	0	0.00837	0	0	0	0	0.00758	0	0	0	0	0
Prevotella_pallens	Tyzzerella_nexilis	Group	Group	0.109047	0.69276	49	13	0.875596	0.998579	0.402193	0.00466765	0.000588	0.00561941	0.00374898	0.235294	0.0666667	0.117647	0.185294	0.385514	0.6281	Appendix <= Terminal ileum <= Cecum	Prevotella_pallens	0.00882	0	0	0	0	0	0	0.003	0	0	0	0	0	0	0	0	0.06861	0.04093	0	0.02692	0	0	0	0.02817	0	0	0.00725
Slackia_isoflavoniconvertens	Ruminococcus_bicirculans	Group	Group	0.35553	0.619253	49	13	0.568619	0.998579	0.40622	0.00255529	0	0.00211529	0.00162041	0.117647	0	0.0588235	0.179505	0.515802	0.475792	Appendix <= Terminal ileum <= Cecum	Slackia_isoflavoniconvertens	0	0	0	0	0	0	0	0	0	0	0	0	0	0	0	0	0	0	0	0.03596	0.02845	0	0	0	0	0	0
Prevotella_salivae	Corynebacterium_matruchotii	Group	Group	-0.127713	0.318606	49	5	0.690347	0.998579	0.40622	0.000372353	0	0.00391765	0.00148837	0.117647	0	0.0588235	0.179505	0.515802	0.475792	Appendix <= Terminal ileum <= Cecum	Prevotella_salivae	0	0	0	0	0	0	0	0	0	0	0	0	0	0	0	0	0	0	0	0.0666	0.00097	0	0	0.00536	0	0	0
Leptotrichia_buccalis	Firmicutes_bacterium_CAG_83	Group	Group	-0.15052	0.864221	49	34	0.862481	0.998579	0.40622	0.000247647	0	0.000455882	0.000244082	0.117647	0	0.0588235	0.179505	0.515802	0.475792	Appendix <= Terminal ileum <= Cecum	Leptotrichia_buccalis	0	0	0	0	0	0	0	0	0	0	0	0	0	0	0	0	0.00775	0.00293	0	0	0	0	0	0	0	0	0
Leptotrichia_sp_oral_taxon_879	Eisenbergiella_tayi	Group	Group	0.107025	0.654603	49	22	0.870829	0.998579	0.40622	0.000244118	0	0.000418824	0.00023	0.117647	0	0.0588235	0.179505	0.515802	0.475792	Appendix <= Terminal ileum <= Cecum	Leptotrichia_sp_oral_taxon_879	0	0	0	0	0	0	0	0	0	0	0	0	0	0	0.00055	0	0.00712	0.0036	0	0	0	0	0	0	0	0	0
Klebsiella_michiganensis	Gordonibacter_pamelaeae	Group	Group	-0.292771	0.802205	49	35	0.71678	0.998579	0.409368	0.0170588	0.273055	0.00130588	0.0899598	0.117647	0.2	0.0588235	0.422938	0.583694	0.182883	Terminal ileum <= Cecum <= Appendix	Klebsiella_michiganensis	0	0	0.03022	0.0222	0.02943	0	0	0	0	3.52852	0	0.26057	0.53709	0	0	0	0	0	0	0	0	0	0	0	0	0	0
Lactobacillus_rogosae	Eubacterium_siraeum	Group	Group	-0.0833778	0.397436	49	12	0.834739	0.998579	0.409613	0.0109459	0.00029	0.0137524	0.00865755	0.235294	0.0666667	0.176471	0.182703	0.575874	0.429049	Appendix <= Terminal ileum <= Cecum	Lactobacillus_rogosae	0	0	0	0	0	0	0	0	0.00044	0	0	0	0	0	0	0	0.23096	0.15572	0	0.00239	0.02251	0.00435	0	0.00512	0	0	0
Agathobaculum_butyriciproducens	Streptococcus_sp_HMSC071D03	Group	Group	0.037615	0.20166	49	5	0.852835	0.998579	0.411294	0.229999	0.128636	0.195264	0.186919	0.764706	0.6	0.647059	0.183944	0.582506	0.425778	Appendix <= Terminal ileum <= Cecum	Agathobaculum_butyriciproducens	0.09782	0.12013	0.2755	0.43837	0.42391	0	0	0	0.75498	0	0	0	0.00874	0.38268	0.60028	0.75976	0.60522	0.68229	0	0.10127	0.09539	0.40869	0	0.92116	0	0	0
Bilophila_wadsworthia	Eggerthia_catenaformis	Group	Group	0.035027	0.256875	49	5	0.892121	0.998579	0.411314	0.0711088	0.141585	0.0144388	0.073022	0.647059	0.466667	0.470588	0.94	0.259301	0.243011	Terminal ileum <= Cecum <= Appendix	Bilophila_wadsworthia	0	0	0.06493	0.04	0.05967	0	0	0	0.00657	0	0	0	0	0	0	0	0.01414	0.0059	0.28221	0.03234	0.03159	0.28133	0	0.13956	0	0.79533	0.55683
Campylobacter_concisus	Lachnospira_pectinoschiza	Group	Group	-0.257101	0.957159	49	19	0.789407	0.998579	0.411993	0.00777294	0.001262	0.00818294	0.00592204	0.294118	0.133333	0.294118	0.280173	0.873643	0.217235	Appendix <= Cecum <= Terminal ileum	Campylobacter_concisus	0.00417	0	0	0	0	0	0	0.00274	0.02093	0	0	0	0	0.01232	0	0	0.06223	0.08606	0	0	0	0	0	0.00277	0	0	0
Eubacterium_minutum	Bacteroides_plebeius	Group	Group	-0.0293654	1.06993	49	24	0.97822	0.998579	0.418563	0.0105071	0.0745313	0.000282353	0.026559	0.117647	0.2	0.0588235	0.411224	0.612967	0.189681	Terminal ileum <= Cecum <= Appendix	Eubacterium_minutum	0.02262	0	0	0	0	0	0	0	0	0	0	0	0	0	0	0	0	0	0	0	0	0	0	0	0	0.4943	0.17505
Blautia_obeum	Clostridium_innocuum	Group	Group	-0.379773	0.845185	49	30	0.655253	0.998579	0.421734	0.194481	0.142778	0.43641	0.262588	0.823529	0.666667	0.705882	0.255171	0.980668	0.245503	Appendix <= Cecum <= Terminal ileum	Blautia_obeum	0.25651	0.07303	0.36447	0.41403	0.48518	0	0	0	4.1605	0.00463	0	0.00137	0.02332	0.2362	0.1127	0.68872	0.6168	0.26368	0	0.27553	0.22988	0.02073	0	0.0158	0	0	0
Bifidobacterium_bifidum	Proteobacteria_bacterium_CAG_139	Group	Group	-0.147962	0.857556	49	23	0.863755	0.998579	0.423061	0.118433	0.115989	0.0307647	0.0872694	0.294118	0.266667	0.117647	0.923541	0.233615	0.290374	Terminal ileum <= Appendix <= Cecum	Bifidobacterium_bifidum	0	0	0	0	7e-05	0.27282	0	0.27147	0	0	0	0	0	0.00248	0	0	0	0	0	0	0	0.46656	0	0.39058	0	0.06804	0.14691
Haemophilus_quentini	Clostridium_scindens	Group	Group	-0.164332	0.421612	49	15	0.698467	0.998579	0.423069	0.00162471	0.00298067	0.00186412	0.00212286	0.235294	0.133333	0.0588235	0.515344	0.189678	0.535687	Terminal ileum <= Appendix <= Cecum	Haemophilus_quentini	0	0	0	0	0	0	0	0.00173	0	0	0	0	0	0	0	0	0	0	0	0	0	0.00736	0	0.00421	0	0	0
Paraprevotella_clara	Ruminococcus_bromii	Group	Group	0.271447	0.896764	49	29	0.763457	0.998579	0.431854	0.00355471	0.000561333	0.00332059	0.00255714	0.235294	0.0666667	0.117647	0.206859	0.385514	0.673009	Appendix <= Terminal ileum <= Cecum	Paraprevotella_clara	0	0	0.00842	0.00697	0.00638	0	0	0	0	0	0	0	0	0	0	0	0	0	0	0.04948	0.04972	0	0	0	0	0	0
Klebsiella_pneumoniae	Roseburia_faecis	Group	Group	-0.224477	0.711562	49	27	0.753801	0.998579	0.432258	0.104839	0.102559	0.320981	0.179129	0.529412	0.333333	0.529412	0.244691	0.948124	0.271182	Appendix <= Terminal ileum <= Cecum	Klebsiella_pneumoniae	0	0.00295	0.00315	0	0	0	0	0	0.00753	0.13351	4.46608	0.61246	0.00231	0	0	0	0.01926	0.01177	0	0.00481	0.00725	0	0	0	0	0	0
Faecalibacterium_prausnitzii	Prevotella_sp_CAG_279	Group	Group	0.277116	0.351315	49	8	0.434192	0.998579	0.437552	6.58419	4.4632	7.5534	6.27117	1	0.866667	0.941176	0.33046	0.791718	0.219116	Appendix <= Cecum <= Terminal ileum	Faecalibacterium_prausnitzii	4.59616	4.18859	9.95587	16.2091	16.8171	8.53091	4.22268	4.9383	12.2746	0.01188	0.00164	0.00332	1.22457	20.7068	18.5622	18.4778	16.9642	19.8367	0	3.37177	3.10019	0.94773	0	1.4181	4.32542	0	0.19929
Methanobrevibacter_oralis	Eubacterium_eligens	Group	Group	0.0447803	0.850387	49	27	0.958227	0.998579	0.443067	0.00249235	0.229675	0.000934706	0.0714976	0.176471	0.2	0.0588235	0.771617	0.343807	0.227482	Terminal ileum <= Cecum <= Appendix	Methanobrevibacter_oralis	0	0	0	0	0	0	0	0	0	0	0	0	0.00347	0.01589	0.02209	0	0	0	0	0	0	0.24907	0	0.01708	0	0	0
Bacteroides_eggerthii	Bifidobacterium_longum	Group	Group	-0.539588	0.706452	49	39	0.448804	0.998579	0.450566	0.35935	0.471527	0.00709412	0.271479	0.294118	0.2	0.117647	0.577744	0.207226	0.506371	Terminal ileum <= Appendix <= Cecum	Bacteroides_eggerthii	0	0	0.00665	0	0	0	0	0	0	0	0	0	0	0	0	0	0	0	0	0	0	7.01881	0	5.97758	0	0	0
Sphingomonas_ginsenosidimutans	Clostridium_lavalense	Group	Group	0.0363754	0.254033	49	11	0.886751	0.998579	0.451352	0.000341765	0.0244513	0.00412353	0.00903429	0.117647	0.266667	0.235294	0.230031	0.357386	0.75721	Cecum <= Terminal ileum <= Appendix	Sphingomonas_ginsenosidimutans	0	0	0.00083	0	0	0	0	0	0	0.02045	0	0	0.08609	0.04045	0	0	0	0	0	0	0	0	0	0	0	0.2594	0.00515
Firmicutes_bacterium_CAG_145	Ruminococcus_gnavus	Group	Group	-0.252235	0.99315	49	39	0.800623	0.998579	0.458737	0.0251188	0.129256	0.00927941	0.0515022	0.176471	0.333333	0.235294	0.226162	0.750435	0.366877	Cecum <= Terminal ileum <= Appendix	Firmicutes_bacterium_CAG_145	1.53226	0	0.01233	0.00573	0.01113	0	0	0	0.04844	0	0	0	0.01781	0.10314	0.4141	0	0	0	0	0	0	0	0	0	0	0	0
Coprococcus_comes	Firmicutes_bacterium_CAG_110	Group	Group	0.0181618	0.274094	49	6	0.947451	0.998579	0.470826	0.829692	0.320821	0.88434	0.692874	0.647059	0.6	0.588235	0.244447	0.823836	0.342926	Appendix <= Terminal ileum <= Cecum	Coprococcus_comes	0.31041	0.79831	0.00377	0	0	0	0	0	0.10671	0	0	0	0.09329	2.51791	1.25957	2.40568	1.71958	1.36517	0	0.9038	0.80279	0.19468	0	0.31791	0	0	0
Clostridium_citroniae	Holdemanella_biformis	Group	Group	-0.176621	0.586721	49	10	0.764719	0.998579	0.47234	0.0417647	0.100682	0.0162094	0.0509345	0.705882	0.6	0.529412	0.773194	0.237554	0.39232	Terminal ileum <= Appendix <= Cecum	Clostridium_citroniae	0.06954	0.00286	0.05611	0.05682	0.05611	0	0	0	0	0	0	0	0.00119	0.03319	0.11064	0	0.00747	0	0	0	0	1.12422	0	0.27925	0	0.09603	0.08312
Veillonella_rogosae	Clostridium_asparagiforme	Group	Group	-0.317815	0.558525	49	20	0.572048	0.998579	0.478778	0.0152329	0.00509	0.000978824	0.00718265	0.352941	0.2	0.176471	0.364701	0.252195	0.839736	Terminal ileum <= Appendix <= Cecum	Veillonella_rogosae	0	0.0051	0.00161	0	0	0	0	0.00073	0	0	0	0	0	0	0	0	0	0	0	0.0012	0	0.0705	0	0.24312	0	0	0
Parabacteroides_distasonis	Eisenbergiella_massiliensis	Group	Group	-0.322072	0.618118	49	14	0.604777	0.998579	0.485827	2.82937	1.93808	2.35419	2.39167	0.882353	0.866667	0.705882	0.657228	0.233304	0.477518	Terminal ileum <= Appendix <= Cecum	Parabacteroides_distasonis	2.98683	1.37476	2.61308	2.80121	2.66812	0	0	0	0.41753	0.00881	0	0.10067	0.18534	2.44584	3.65174	0.92125	1.54588	1.11783	0.08258	0.44337	0.52315	3.54723	0	1.02932	0	1.2338	2.50865
Ruminococcus_torques	Bacteroides_fragilis	Group	Group	0.0923458	0.767391	49	30	0.904729	0.998579	0.48788	1.89167	0.535863	1.99123	1.51117	0.705882	0.6	0.588235	0.292203	0.312751	0.939508	Appendix <= Terminal ileum <= Cecum	Ruminococcus_torques	0.01013	6.05629	0.03128	0	0	0	0	0	0.00407	0.08618	0.0006	0.13792	0.01319	0.00426	0.00559	1.96313	1.19977	0.6157	0	0.8791	0.7288	5.26039	0	13.6534	0	0	0
Alistipes_indistinctus	Bacteroides_salyersiae	Group	Group	0.295601	0.754528	49	8	0.697	0.998579	0.489479	0.00579	0.0381793	0.00286529	0.0146904	0.411765	0.2	0.294118	0.275386	0.339113	0.868804	Appendix <= Terminal ileum <= Cecum	Alistipes_indistinctus	0	0.00469	0	0	0	0	0	0	0.0039	0	0	0	0	0.00131	0.01229	0	0.00773	0.00494	0	0	0	0.12629	0	0.0308	0	0	0
Christensenella_minuta	Oscillibacter_sp_CAG_241	Group	Group	-0.0922597	0.648653	49	28	0.887504	0.998579	0.492548	0.00304588	0.0226627	0.00898882	0.0111129	0.117647	0.2	0.0588235	0.451837	0.658046	0.237637	Terminal ileum <= Cecum <= Appendix	Christensenella_minuta	0.00973	0	0	0	0	0	0	0	0	0	0	0	0	0	0	0	0	0	0	0	0	0.01962	0	0.00132	0	0	0
Bacteroides_finegoldii	Bifidobacterium_breve	Group	Group	-0.0292844	0.237811	49	6	0.90252	0.998579	0.505957	0.0286282	0.00297333	0.0177329	0.0169947	0.352941	0.2	0.294118	0.243206	0.58787	0.520683	Appendix <= Terminal ileum <= Cecum	Bacteroides_finegoldii	0	0	0	0	0	0	0	0	0	0	0	0	0.0082	0.05475	0.12954	0	0	0	0	0.18676	0.19057	0	0	0	0	0	0
Paraprevotella_xylaniphila	Odoribacter_splanchnicus	Group	Group	-0.190478	0.666413	49	35	0.776267	0.998579	0.506965	0.00690412	0.00145467	0.00528	0.00467245	0.294118	0.133333	0.176471	0.256682	0.433035	0.707545	Appendix <= Terminal ileum <= Cecum	Paraprevotella_xylaniphila	0	0	0.01923	0.01759	0.01304	0	0	0	0	0	0	0	0	0	0.00377	0	0	0	0	0.06838	0.07923	0	0	0	0	0	0
Pyramidobacter_piscolens	Neisseria_elongata	Group	Group	0.0701153	0.455429	49	11	0.878305	0.998579	0.507105	0.141362	0.711321	0.00253	0.267673	0.294118	0.333333	0.235294	0.550759	0.557146	0.243992	Terminal ileum <= Cecum <= Appendix	Pyramidobacter_piscolens	0	0	0.38418	0.02314	0.02174	0	0	0	0.00154	0	0	0	0	0	0	0	0	0	5.67535	0.01747	0.03276	0.80632	0	0.15727	0	3.28184	2.18786
Barnesiella_intestinihominis	Parabacteroides_goldsteinii	Group	Group	-0.0211667	0.452727	49	15	0.962908	0.998579	0.507246	0.139411	0.145376	0.122785	0.135469	0.352941	0.2	0.411765	0.446484	0.686795	0.249447	Appendix <= Cecum <= Terminal ileum	Barnesiella_intestinihominis	0	0	0.03051	0	0	0	0	0	0.08181	0	0	0	0	0.01919	0.00408	0	0	0	0	0.35692	0.36864	0	0	0	0	0	0
Clostridium_sp_CAG_58	Blautia_wexlerae	Group	Group	0.0447346	0.578642	49	35	0.938705	0.998579	0.508111	0.0261929	0.014236	0.0183612	0.0198155	0.470588	0.266667	0.352941	0.24715	0.505026	0.608745	Appendix <= Terminal ileum <= Cecum	Clostridium_sp_CAG_58	0	0	0.08883	0.11384	0.10346	0	0	0	0.00023	0	0	0	0	0	0	0	0	0	0	0	0.00284	0.07965	0	0.02199	0	0	0.03519
Eikenella_corrodens	Desulfovibrio_piger	Group	Group	-0.0283951	0.14506	49	6	0.845652	0.998579	0.508538	0.0174924	0.00940733	0.0149012	0.0141184	0.294118	0.133333	0.235294	0.246628	0.516375	0.595944	Appendix <= Terminal ileum <= Cecum	Eikenella_corrodens	0	0	0	0	0	0	0	0.00465	0.00083	0	0	0	0	0.0012	0.00911	0	0	0	0	0	0	0.00276	0	0.0069	0	0	0
Bacteroides_cellulosilyticus	Blautia_obeum	Group	Group	-0.00923295	0.685804	49	36	0.989315	0.999179	0.510751	0.147011	0.100861	0.189013	0.147455	0.352941	0.2	0.176471	0.390784	0.272499	0.838132	Terminal ileum <= Appendix <= Cecum	Bacteroides_cellulosilyticus	0	0	0	0	0	0	0	0	0.06248	0	0	0	0	0	0	1.09672	3.1504	2.13429	0	0	0.00061	0.40674	0	0.29221	0	0	0
Haemophilus_parainfluenzae	Klebsiella_variicola	Group	Group	-0.000591793	0.572113	49	16	0.999179	0.999179	0.514413	0.627662	0.942865	2.74037	1.45713	0.882353	0.666667	0.705882	0.28938	0.908553	0.342993	Appendix <= Terminal ileum <= Cecum	Haemophilus_parainfluenzae	0.09002	0.08831	0.00108	0.00244	0.00301	9.15281	0	0.15435	0.05141	0	0	0	0	0	0	0.54207	1.36622	1.1748	0	0.01285	0.00415	0.15036	16.9729	0.5035	10.3667	0.01382	0.00899
Bacteroides_coprophilus	Dialister_sp_CAG_357	Group	Group	-0.000901247	0.448507	49	6	0.998405	0.999179	0.517196	0.11133	0.178435	0.223184	0.170679	0.117647	0.266667	0.117647	0.298907	0.940541	0.333765	Cecum <= Terminal ileum <= Appendix	Bacteroides_coprophilus	0	0	0.00677	0	0	0	0	0	0	0	0	0	0.00079	0	0	0	0	0	0	0	0	0	0	0	0	0	0
Collinsella_aerofaciens	Parabacteroides_johnsonii	Group	Group	0.0017955	0.262264	49	6	0.994567	0.999179	0.517808	0.405208	0.312172	1.68939	0.822259	0.823529	0.666667	0.764706	0.31403	0.995176	0.316852	Appendix <= Terminal ileum <= Cecum	Collinsella_aerofaciens	0.31146	0.31317	1.38314	0.90567	0.80038	0	0.04203	0	12.6435	0.33636	0.01415	0.92631	0.00515	0.09858	0.01425	0	0	0	0	0.60024	0.45741	1.10846	0	0.54382	0	0.02777	0.35302
Coprobacter_fastidiosus										0.520452	0.00759824	0.0322473	0.00929647	0.0157331	0.352941	0.133333	0.235294	0.260112	0.474209	0.664866	Appendix <= Terminal ileum <= Cecum	Coprobacter_fastidiosus	0	0	0	0	0	0	0	0	0	0	0	0	0	0	0	0	0.04256	0.04253	0	0.01557	0.01594	0	0	0	0	0.2959	0.00262
Dielma_fastidiosa										0.52562	0.0974388	0.00331	0.0509288	0.0524878	0.176471	0.133333	0.294118	0.657501	0.484683	0.262728	Appendix <= Cecum <= Terminal ileum	Dielma_fastidiosa	0	0	0	0	0	0	0	0	0.01763	0	0	0	0.01424	0.62359	1.06012	0	0.00031	0	0	0	0	0	0	0	0	0	0
Eubacterium_nodatum										0.528216	0.00661118	0.0301113	0.0139018	0.0163345	0.352941	0.133333	0.294118	0.267462	0.728137	0.439901	Appendix <= Terminal ileum <= Cecum	Eubacterium_nodatum	0	0.00691	0.25769	0.01075	0.01345	0	0	0	0	0	0	0.00287	0	0	0	0	0.00213	0	0	0	0	0	0	0.00119	0	0.19398	0.05053
Oscillibacter_sp_57_20										0.539442	0.269533	0.244201	0.151439	0.220807	0.705882	0.533333	0.588235	0.470002	0.276447	0.740417	Terminal ileum <= Appendix <= Cecum	Oscillibacter_sp_57_20	0.83452	0.22249	0.03192	0.04931	0.03355	0	0	0	0.00303	0	0	0	0.00517	0.12531	0.2949	0	9e-05	0	0	0	0.00674	0.43324	0	0.15072	0	0.55072	0.23396
Prevotella_melaninogenica										0.541706	0.02394	0.0135727	3.05967	1.07398	0.470588	0.266667	0.411765	0.368493	0.896657	0.305335	Appendix <= Cecum <= Terminal ileum	Prevotella_melaninogenica	0.00999	0.00439	0.00859	0	0	0	0	0	0.01318	0	0	0	0	0	0	0	0.02749	0.0168	0	0.06943	0.00238	0.12916	17.5281	0.26999	34.1516	0.05585	0.05451
Aggregatibacter_sp_oral_taxon_458										0.54657	0.00825765	0.034404	0.00709471	0.0158582	0.352941	0.2	0.176471	0.40801	0.301271	0.862269	Terminal ileum <= Appendix <= Cecum	Aggregatibacter_sp_oral_taxon_458	0.00166	0	0	0	0	0.44844	0	0.00893	0	0	0	0	0	0	0	0	0	0	0	0	0	0	0	0.02487	0	0	0
Parasutterella_excrementihominis										0.555367	0.304423	0.247705	0.358432	0.305798	0.647059	0.4	0.705882	0.400574	0.847198	0.30434	Appendix <= Cecum <= Terminal ileum	Parasutterella_excrementihominis	0.60391	0	0.03334	0.02535	0.03462	0	0	0	0.03345	0	0	0	0.08298	2.67688	1.44519	0	0.07128	0.06306	0	1.21198	1.01174	0	0	0	0	0	0
Alloprevotella_tannerae										0.559364	0.0134429	0.568853	0.0144394	0.183812	0.352941	0.4	0.294118	0.448518	0.761301	0.292793	Terminal ileum <= Cecum <= Appendix	Alloprevotella_tannerae	0.06447	0	0.03425	0	0	0	0	0.00599	0.00682	0	0	0	0	0	0	0.1713	0.00352	0	0	0.00735	0	0	0	0.01331	0	0.06788	0.04897
Neisseria_mucosa										0.561611	0.0231247	0.0812227	0.0223906	0.0406551	0.294118	0.2	0.117647	0.622102	0.282934	0.584529	Terminal ileum <= Appendix <= Cecum	Neisseria_mucosa	0.00253	0	0	0	0	0.96542	0	0.01273	0	0	0	0	0	0	0	0	0	0	0	0	0	0	0	0.0955	0	0	0
Alistipes_putredinis										0.562308	0.992996	1.3699	1.12082	1.15272	0.823529	0.6	0.764706	0.350829	0.990334	0.344805	Appendix <= Cecum <= Terminal ileum	Alistipes_putredinis	0.00202	0.01324	3.24255	1.46717	1.66241	0	0	0	0.34921	0.00412	0	0.00066	0.1283	0.49453	1.43126	0	0	0	0	2.38693	2.52857	4.89096	0	1.24114	4.88907	0	0
Porphyromonas_gingivalis										0.563888	0.0341382	3.36993	0.0149382	1.04864	0.352941	0.266667	0.176471	0.85363	0.311578	0.426441	Terminal ileum <= Appendix <= Cecum	Porphyromonas_gingivalis	0	0	0.13014	0	0	0	0	0.00156	0	0	0	0	0	0	0	0	0.00309	0.00086	49.499	0.00313	0.01601	0.78359	0	0.34096	0	0	0.0009
Coprococcus_eutactus										0.571175	0.0428929	0.107374	0.0616765	0.0691488	0.176471	0.266667	0.352941	0.616995	0.289935	0.599899	Cecum <= Appendix <= Terminal ileum	Coprococcus_eutactus	0	0	0.04301	0	0	0	0	0	0.05649	0.01564	0	0	0.00158	0.00266	0	1.55038	0.88484	0.59122	0	0.00977	0.00402	0	0	0	0	0	0
Elstera_cyanobacteriorum										0.575161	0	0.028926	3.23529e-05	0.00886612	0	0.0666667	0.0588235	0.336869	0.400814	0.883227	Cecum <= Terminal ileum <= Appendix	Elstera_cyanobacteriorum	0	0	0	0	0	0	0	0	0	0	0	0	0	0	0	0	0	0	0	0	0	0	0	0	0	0	0
Desulfovibrio_vulgaris										0.575161	0.00466059	0.019194	0	0.00749265	0.0588235	0.0666667	0	0.883227	0.400814	0.336869	Terminal ileum <= Cecum <= Appendix	Desulfovibrio_vulgaris	0	0	0	0	0	0	0	0	0	0	0	0	0	0	0	0	0	0	0	0	0	0.28791	0	0.07923	0	0	0
Alistipes_timonensis										0.575161	0.000121765	0.0189207	0	0.00583429	0.0588235	0.0666667	0	0.883227	0.400814	0.336869	Terminal ileum <= Cecum <= Appendix	Alistipes_timonensis	0	0	0	0	0	0	0	0	0	0	0	0	0	0	0	0	0	0	0	0	0	0	0	0	0	0	0
Faecalicatena_orotica										0.575161	0.000258824	0.010468	0	0.00329429	0.0588235	0.0666667	0	0.883227	0.400814	0.336869	Terminal ileum <= Cecum <= Appendix	Faecalicatena_orotica	0	0	0	0	0	0	0	0	0	0	0	0	0	0	0	0	0	0	0	0	0	0	0	0	0	0	0
Clostridium_neonatale										0.575161	0.00231824	0.00727067	0	0.00303	0.0588235	0.0666667	0	0.883227	0.400814	0.336869	Terminal ileum <= Cecum <= Appendix	Clostridium_neonatale	0	0	0	0	0	0.10906	0	0.03941	0	0	0	0	0	0	0	0	0	0	0	0	0	0	0	0	0	0	0
Raoultella_ornithinolytica										0.575161	0.000930588	0.00171467	0	0.000847755	0.0588235	0.0666667	0	0.883227	0.400814	0.336869	Terminal ileum <= Cecum <= Appendix	Raoultella_ornithinolytica	0	0	0	0	0	0	0	0	0	0	0	0	0	0	0	0	0	0	0	0	0	0	0	0	0	0	0
Coprobacter_secundus										0.575161	0.000528235	0.00121667	0	0.000555714	0.0588235	0.0666667	0	0.883227	0.400814	0.336869	Terminal ileum <= Cecum <= Appendix	Coprobacter_secundus	0	0	0	0	0	0	0	0	0	0	0	0	0	0	0	0	0	0	0	0	0	0.01825	0	0.00898	0	0	0
Citrobacter_youngae										0.575161	0.000217647	0.001056	0	0.000398776	0.0588235	0.0666667	0	0.883227	0.400814	0.336869	Terminal ileum <= Cecum <= Appendix	Citrobacter_youngae	0	0	0	0	0	0	0	0	0	0.01584	0	0	0	0	0	0	0	0	0	0	0	0	0	0	0	0	0
Atopobium_minutum										0.575161	8.29412e-05	0.000746667	0	0.000257347	0.0588235	0.0666667	0	0.883227	0.400814	0.336869	Terminal ileum <= Cecum <= Appendix	Atopobium_minutum	0	0	0.0112	0	0.00141	0	0	0	0	0	0	0	0	0	0	0	0	0	0	0	0	0	0	0	0	0	0
Neisseria_cinerea										0.575161	0.000170588	0.000421333	0	0.000188163	0.0588235	0.0666667	0	0.883227	0.400814	0.336869	Terminal ileum <= Cecum <= Appendix	Neisseria_cinerea	0	0	0	0	0	0	0	0	0	0	0	0	0	0	0	0	0	0	0	0	0	0	0	0	0	0	0
Cutibacterium_acnes										0.575161	0	0.000197333	0.000144118	0.000110408	0	0.0666667	0.0588235	0.336869	0.400814	0.883227	Cecum <= Terminal ileum <= Appendix	Cutibacterium_acnes	0	0	0.00296	0	0	0	0	0	0	0	0	0	0	0.00245	0	0	0	0	0	0	0	0	0	0	0	0	0
Mogibacterium_pumilum										0.579406	0.000765882	4.33333e-05	0.000418235	0.000424082	0.176471	0.0666667	0.117647	0.297345	0.569307	0.623327	Appendix <= Terminal ileum <= Cecum	Mogibacterium_pumilum	0	0	0	0	0	0	0	0	0	0	0	0.00288	0	0	0	0	0	0	0	0	0	0	0	0	0	0	0
Morococcus_cerebrosus										0.579785	0	0.000379333	0.00429647	0.00160673	0	0.0666667	0.0588235	0.356552	0.381479	0.940557	Cecum <= Terminal ileum <= Appendix	Morococcus_cerebrosus	0.00569	0	0	0	0	0	0	0	0	0	0	0	0	0	0	0	0	0	0	0	0	0	0	0	0	0	0
Selenomonas_sp_FOBRC6										0.579785	0.000177647	0.000180667	0	0.000116939	0.0588235	0.0666667	0	0.940557	0.381479	0.356552	Terminal ileum <= Cecum <= Appendix	Selenomonas_sp_FOBRC6	0	0	0	0	0	0	0	0	0	0	0	0	0	0	0	0	0	0	0	0	0	0	0	0	0	0	0
Blautia_coccoides										0.579785	0.000131765	3.73333e-05	0	5.71429e-05	0.0588235	0.0666667	0	0.940557	0.381479	0.356552	Terminal ileum <= Cecum <= Appendix	Blautia_coccoides	0	0	0	0	0	0	0	0	0	0	0	0	0	0	0	0	0	0	0	0	0	0	0	0	0	0	0
Streptococcus_mutans										0.579785	0.000140588	1e-05	0	5.18367e-05	0.0588235	0.0666667	0	0.940557	0.381479	0.356552	Terminal ileum <= Cecum <= Appendix	Streptococcus_mutans	0	0	0.00015	0	0	0	0	0	0	0	0	0	0	0	0	0	0	0	0	0	0	0	0	0	0	0	0
Collinsella_intestinalis										0.579785	0	1.4e-05	2.58824e-05	1.32653e-05	0	0.0666667	0.0588235	0.356552	0.381479	0.940557	Cecum <= Terminal ileum <= Appendix	Collinsella_intestinalis	0	0	0.00021	0	0	0	0	0	0	0	0	0	0	0	0	0	0	0	0	0	0	0	0	0	0	0	0
Clostridium_aldenense										0.603104	0.0175647	0.0218367	0.00825118	0.0156412	0.588235	0.466667	0.411765	0.735553	0.32103	0.533228	Terminal ileum <= Appendix <= Cecum	Clostridium_aldenense	0.00435	0	0.00212	0.0032	0.0031	0	0	0	0.00221	0	0	0.00344	0	0.01797	0.07546	0	0	0	0	0	0	0.08114	0	0.02732	0	0.03542	0.05432
Slackia_exigua										0.604105	0.00941647	0.0146113	0.0118959	0.0118669	0.352941	0.2	0.176471	0.486428	0.331997	0.807779	Terminal ileum <= Appendix <= Cecum	Slackia_exigua	0	0.00113	0.15288	0.01099	0.00748	0	0	0	0	0	0	4e-05	0	0	0	0	0	0	0	0	0	0	0	0	0	0	0.10752
Bacteroides_ovatus										0.610762	0.48326	0.443273	0.362735	0.429204	0.941176	0.8	0.823529	0.520605	0.330262	0.76398	Terminal ileum <= Appendix <= Cecum	Bacteroides_ovatus	1.40943	0.33974	1.71946	1.74093	1.49843	0	0	0	0.27223	0.0497	0.13659	0.00012	0.02883	0.30346	0.85142	0.79692	1.09614	0.96464	0	0.19288	0.22723	0.22297	0	0.25021	0	0.25713	0.22738
Anaerotruncus_colihominis										0.616513	0.0175418	0.0417713	0.00381059	0.0201951	0.588235	0.4	0.470588	0.869824	0.353456	0.462608	Terminal ileum <= Appendix <= Cecum	Anaerotruncus_colihominis	0.36509	0	0.01688	0.01987	0.01458	0	0	0	0.01418	0	0	0	0	0	0	0	0.01058	0.00773	0	0	0.00086	0.10507	0	0.02151	0	0.04123	0.21028
Lactobacillus_salivarius										0.617608	0.0989206	0.000455333	0.0833147	0.0633639	0.176471	0.0666667	0.117647	0.329323	0.569307	0.671219	Appendix <= Terminal ileum <= Cecum	Lactobacillus_salivarius	0	0	0.00683	0.00108	0.00523	0	0	0	0	0	0	0	0	0	0	0	0	0	0	0	0	0	0	0	0	0	0
Clostridium_leptum										0.619393	0.0213065	0.0200387	0.0306376	0.0241557	0.411765	0.266667	0.235294	0.419449	0.381556	0.968196	Terminal ileum <= Appendix <= Cecum	Clostridium_leptum	0	0	0.26743	0.4904	0.30715	0	0	0	0	0	0	0	0.00395	0.01157	0.0348	0	0.00579	0.00192	0	0	0	0.00072	0	0	0	0	0
Sellimonas_intestinalis										0.627885	0.0173229	0.0237513	0.0218018	0.0208447	0.235294	0.266667	0.117647	0.888011	0.443102	0.377003	Terminal ileum <= Cecum <= Appendix	Sellimonas_intestinalis	0.19033	0	0.15999	0.18738	0.22886	0	0	0	0	0	0	0	0	0	0	0	0	0	0	0	0	0	0	0	0	0	0
Sutterella_parvirubra										0.628755	0.00079	2.06667e-05	0.00209765	0.00100816	0.176471	0.0666667	0.117647	0.336797	0.688819	0.5668	Appendix <= Terminal ileum <= Cecum	Sutterella_parvirubra	0	0	0.00031	0	0.00052	0	0	0	0	0	0	0	0	0	0	0	0	0	0	0	0	0	0	0	0	0	0
Citrobacter_braakii										0.630998	0.00186176	1.8898	0.00177118	0.57977	0.0588235	0.133333	0.0588235	0.408149	0.979836	0.394421	Terminal ileum <= Cecum <= Appendix	Citrobacter_braakii	0	0	0	0	0	0.37063	0	0	0	27.9764	0	0	0	0	0	0	0	0	0	0	0	0	0	0	0	0	0
Prevotella_stercorea										0.630998	0.150219	1.09401	0.240696	0.470524	0.0588235	0.133333	0.0588235	0.394421	0.979836	0.408149	Cecum <= Terminal ileum <= Appendix	Prevotella_stercorea	7.76784	0	0	0	0	0	0	0	0	0	0	0	0	0	0	0	0	0	0	0	0	0	0	0	0	0	0
Clostridium_bolteae										0.631024	0.151061	0.150613	0.0893159	0.129502	0.705882	0.6	0.529412	0.815058	0.353636	0.506563	Terminal ileum <= Appendix <= Cecum	Clostridium_bolteae	0.00854	0.00203	0.1585	0.05373	0.05467	0	0	0	0	0	0	0	0.05621	0.73185	0.74034	0	0.0041	0	0	0	0	0.34254	0	0.11647	0	0.13543	0.45437
Dorea_formicigenerans										0.631364	0.713204	0.439483	0.716081	0.63041	0.823529	0.733333	0.705882	0.348383	0.780942	0.503834	Appendix <= Terminal ileum <= Cecum	Dorea_formicigenerans	0.25672	1.4483	1.04448	0.6132	1.03973	0	0	0	1.72331	0.00813	0	0	0.00042	0.00538	0.00369	1.2791	0.67416	0.59419	0	0.1349	0.13453	0.15468	0	0.20779	0	0	0.10682
Ruminococcaceae_bacterium_D16										0.637003	0.00407353	0	0.00406235	0.00282265	0.0588235	0	0.0588235	0.396781	0.972074	0.415938	Appendix <= Terminal ileum <= Cecum	Ruminococcaceae_bacterium_D16	0	0	0	0	0	0	0	0	0	0	0	0	0	0	0	0	0.06906	0.06925	0	0	0	0	0	0	0	0	0
Firmicutes_bacterium_CAG_238										0.637003	0.00270647	0	0.000995294	0.00128429	0.0588235	0	0.0588235	0.396781	0.972074	0.415938	Appendix <= Terminal ileum <= Cecum	Firmicutes_bacterium_CAG_238	0	0	0	0	0	0	0	0	0	0	0	0	0	0.01692	0.04601	0	0	0	0	0	0	0	0	0	0	0	0
Bacteroides_faecichinchillae										0.637003	0.00179	0	4.47059e-05	0.000636531	0.0588235	0	0.0588235	0.396781	0.972074	0.415938	Appendix <= Terminal ileum <= Cecum	Bacteroides_faecichinchillae	0	0	0	0	0	0	0	0	0	0	0	0	0	0	0	0	0.00076	0	0	0	0	0	0	0	0	0	0
Eikenella_sp_NML130454										0.637003	0.000804118	0	0.000484118	0.000446939	0.0588235	0	0.0588235	0.396781	0.972074	0.415938	Appendix <= Terminal ileum <= Cecum	Eikenella_sp_NML130454	0	0	0	0	0	0	0	0	0	0	0	0	0	0	0	0	0	0	0	0	0	0	0	0	0	0	0
Staphylococcus_aureus										0.637003	0.000545882	0	0.000214706	0.000263878	0.0588235	0	0.0588235	0.396781	0.972074	0.415938	Appendix <= Terminal ileum <= Cecum	Staphylococcus_aureus	0	0	0	0	0	0	0	0	0	0	0	0	0	0	0	0	0	0	0	0	0	0	0	0	0	0	0
Enterobacter_bugandensis										0.637003	0.000341765	0	4.52941e-05	0.000134286	0.0588235	0	0.0588235	0.396781	0.972074	0.415938	Appendix <= Terminal ileum <= Cecum	Enterobacter_bugandensis	0	0	0	0	0	0	0	0	0	0	0	0	0	0	0	0	0	0	0	0	0	0	0	0	0	0	0
Citrobacter_freundii										0.637003	0.000232353	0	7.64706e-05	0.000107143	0.0588235	0	0.0588235	0.396781	0.972074	0.415938	Appendix <= Terminal ileum <= Cecum	Citrobacter_freundii	0	0	0	0	0	0	0	0	0	0	0	0	0	0	0	0	0	0	0	0	0	0	0	0	0	0	0
Clostridium_saccharolyticum										0.637003	0.000160588	0	5.94118e-05	7.63265e-05	0.0588235	0	0.0588235	0.396781	0.972074	0.415938	Appendix <= Terminal ileum <= Cecum	Clostridium_saccharolyticum	0	0	0	0	0	0	0	0	0	0	0	0	0	0	0	0	0	0	0	0	0	0	0	0	0	0	0
Selenomonas_flueggei										0.637003	0.000142353	0	5.11765e-05	6.71429e-05	0.0588235	0	0.0588235	0.396781	0.972074	0.415938	Appendix <= Terminal ileum <= Cecum	Selenomonas_flueggei	0	0	0	0	0	0	0	0	0	0	0	0	0	0	0	0	0.00087	0.00242	0	0	0	0	0	0	0	0	0
Plesiomonas_shigelloides										0.637003	0.112815	0	0.173991	0.0995043	0.0588235	0	0.0588235	0.415938	0.972074	0.396781	Appendix <= Cecum <= Terminal ileum	Plesiomonas_shigelloides	0	0	0	0	0	0	0	0	0	0	0	0	0	0	0	0	0	0	0	0	0	0	0	0	0	0	0
Prevotella_oulorum										0.637003	0.000127059	0	0.000385882	0.000177959	0.0588235	0	0.0588235	0.415938	0.972074	0.396781	Appendix <= Cecum <= Terminal ileum	Prevotella_oulorum	0	0	0	0	0	0	0	0	0	0	0	0	0	0	0	0	0	0	0	0.00656	0	0	0	0.00216	0	0	0
Turicibacter_sanguinis										0.637003	3.70588e-05	0	0.000258824	0.000102653	0.0588235	0	0.0588235	0.415938	0.972074	0.396781	Appendix <= Cecum <= Terminal ileum	Turicibacter_sanguinis	0	0	0	0	0	0	0	0	0	0	0	0	0	0	0	0	0.0044	0	0	0	0.00063	0	0	0	0	0	0
Anaerofilum_sp_An201										0.637003	1.47059e-05	0	0.000107647	4.2449e-05	0.0588235	0	0.0588235	0.415938	0.972074	0.396781	Appendix <= Cecum <= Terminal ileum	Anaerofilum_sp_An201	0	0	0	0	0	0	0	0	0	0	0	0	0	0	0	0	0	0	0	0	0	0	0	0	0	0	0
Streptococcus_sp_NLAE_zl_C503										0.643791	0.00188706	0.001078	0.00314235	0.0020749	0.117647	0.0666667	0.176471	0.688164	0.583694	0.351366	Appendix <= Cecum <= Terminal ileum	Streptococcus_sp_NLAE_zl_C503	0	0	0	0	0	0	0	0	0	0	0	0	0	0	0	0	0	0	0	0	0	0	0	0	0	0	0
Streptococcus_milleri										0.644101	0.00568706	0.00373333	0.00156882	0.0036602	0.235294	0.2	0.117647	0.758947	0.355421	0.556588	Terminal ileum <= Appendix <= Cecum	Streptococcus_milleri	0.00211	0.0055	0	0.01511	0	0	0	0	0	0	0	0	0	0	0	0	0	0	0	0	0	0	0	0	0	0	0.0459
Turicimonas_muris										0.646634	0.0171188	0.0112147	0.0142582	0.014319	0.470588	0.333333	0.294118	0.478274	0.38162	0.8902	Terminal ileum <= Appendix <= Cecum	Turicimonas_muris	0.03902	0	0.0015	0	0.00309	0	0	0	0	0	0	0	0.00623	0.16185	0.09337	0	0.01968	0.01639	0	0.02426	0.02075	0	0	0	0	0	0
Phascolarctobacterium_faecium										0.647805	0.247255	0.324079	0.157075	0.239486	0.647059	0.666667	0.529412	0.962433	0.428642	0.415941	Terminal ileum <= Cecum <= Appendix	Phascolarctobacterium_faecium	1.01524	0.05764	0.0028	0	0	0	0	0	0	0.00134	0	0	0.06915	0.47198	1.13339	0.34817	0.36374	0.40001	0	0.00618	0.00648	0	0	0	0	0.40538	0.51276
Anaerotignum_lactatifermentans										0.658251	0.00933529	0.000666	0.0255129	0.0122941	0.176471	0.0666667	0.117647	0.362014	0.612967	0.673204	Appendix <= Terminal ileum <= Cecum	Anaerotignum_lactatifermentans	0	0	0	0	0	0	0	0	0	0	0	0	0	0	0.00777	0	0	0	0	0	0	0	0	0	0	0	0
Bacteroides_dorei										0.660721	3.78417	0.433599	1.85101	2.0878	0.352941	0.333333	0.470588	0.635872	0.65186	0.362648	Appendix <= Cecum <= Terminal ileum	Bacteroides_dorei	0	0	0.00092	0	0	0	0	0	0.00497	0	0	0	0.00577	0.08064	0.15372	5.41476	10.8393	9.15777	0	0.00107	0	0	0	0	0	0	0
Bacteroides_coprocola										0.670113	0.61603	0.370003	0.386719	0.461159	0.470588	0.4	0.352941	0.384726	0.544134	0.778013	Appendix <= Terminal ileum <= Cecum	Bacteroides_coprocola	0.00341	0.05167	0.0133	0	0	0	0	0	0	0	0	0	0.55459	3.169	1.37642	0	0	0	0	1.03495	0.99223	4.78121	0	5.96229	0	0	0
Eubacterium_saphenum										0.67184	0.00240588	0.000843333	0.00516294	0.00288408	0.176471	0.0666667	0.117647	0.372861	0.642871	0.658372	Appendix <= Terminal ileum <= Cecum	Eubacterium_saphenum	0	0.01224	0	0	0	0	0	0	0	0	0	0	0	0	0	0	0.0017	0.00085	0	0	0	0	0	0	0	0	0
Haemophilus_paraphrohaemolyticus										0.67184	0.00202529	0.000872667	0.00148235	0.00148408	0.117647	0.0666667	0.176471	0.658372	0.642871	0.372861	Appendix <= Cecum <= Terminal ileum	Haemophilus_paraphrohaemolyticus	0	0	0	0	0	0	0	0	0	0	0	0	0	0	0	0	0.01483	0.02798	0	0	0	0	0	0	0	0	0
Neisseria_sicca										0.672303	0.0481429	0.0374593	0.0249647	0.036831	0.352941	0.2	0.294118	0.378139	0.58787	0.721381	Appendix <= Terminal ileum <= Cecum	Neisseria_sicca	0	0	0	0	0	0.28282	0	0.01172	0.00488	0	0	0	0	0	0	0	0	0	0	0.00077	0	0.0054	0	0.26353	0	0	0
Dorea_longicatena										0.674095	1.21389	0.697926	0.996988	0.98069	0.764706	0.733333	0.647059	0.383371	0.568151	0.749689	Appendix <= Terminal ileum <= Cecum	Dorea_longicatena	1.60652	0.70832	0.00606	0	0	0	0	0	0.84728	0	0	0	0.04361	1.68181	2.32269	4.98679	1.40636	1.346	0	0.27137	0.228	0.97067	0	2.67442	0	0	0.01182
Alistipes_onderdonkii										0.685929	0.00074	0.0675053	0.000796471	0.021198	0.0588235	0.133333	0.0588235	0.440301	0.979836	0.454935	Cecum <= Terminal ileum <= Appendix	Alistipes_onderdonkii	0	0	0	0	0	0	0	0	0	0	0	0	0	0	0	0	0	0	0	0	0	0	0	0	0	0	0
Clostridium_hylemonae										0.685929	0.00173706	0.00351467	0.0006	0.00188673	0.0588235	0.133333	0.0588235	0.454935	0.979836	0.440301	Terminal ileum <= Cecum <= Appendix	Clostridium_hylemonae	0.04821	0	0	0	0	0	0	0	0	0	0	0	0	0	0	0	0	0	0	0	0	0	0	0	0	0	0
Pseudomonas_aeruginosa_group										0.686965	0.03592	0.131243	0.000564706	0.0528345	0.117647	0.2	0.117647	0.49541	0.890196	0.414843	Terminal ileum <= Cecum <= Appendix	Pseudomonas_aeruginosa_group	0	0	0	0	0	0	0	0	0	0	0	0	0	0	0	0	0	0	0.05442	0	0	1.49736	0	0.55315	0	0.41687	0.05749
Catabacter_hongkongensis										0.689155	0.01967	0.009924	0.0554935	0.0291151	0.294118	0.266667	0.176471	0.987714	0.45479	0.459836	Terminal ileum <= Cecum <= Appendix	Catabacter_hongkongensis	0	0	0.01576	0.00392	0.0034	0	0	0	0.00089	0.0097	0	0.00198	0	0	0	0	0	0	0	0	0	0.10183	0	0.01442	0	0	0.00498
Bifidobacterium_pseudocatenulatum										0.693701	0.0766482	0.205242	0.0816553	0.117751	0.882353	0.666667	0.529412	0.944852	0.435763	0.493062	Terminal ileum <= Appendix <= Cecum	Bifidobacterium_pseudocatenulatum	0.20232	0.00284	0.50603	0.59178	0.47852	0	0	0.01583	0.10409	0.00645	0	0.01702	0.02973	0.01149	0.00015	1.021	0.42914	0.19115	0	0.06343	0.04729	0.23919	0	0.05255	0	0.03422	0.33843
Phascolarctobacterium_succinatutens										0.696989	0.103251	0.0818133	0.0672429	0.0841959	0.117647	0.133333	0.235294	0.963517	0.444544	0.487353	Cecum <= Appendix <= Terminal ileum	Phascolarctobacterium_succinatutens	0	0	1.22429	1.10947	1.67063	0	0	0	0.00809	0.00291	0	0	0	0	0	0	0	0	0	0	0	0	0	0	0	0	0
Anaeroglobus_geminatus										0.699741	0.00711353	0.0692627	0.0252959	0.0324469	0.235294	0.133333	0.117647	0.565861	0.411939	0.825658	Terminal ileum <= Appendix <= Cecum	Anaeroglobus_geminatus	0	0.00999	0	0	0	0	0	0	0	0	0	0	0	0	0	0	0	0	0	0	0	0	0	0.00227	0	0	0
Bacteroides_intestinalis										0.701183	0.0546465	0.201494	0.0197447	0.087491	0.235294	0.266667	0.176471	0.628684	0.711642	0.400071	Terminal ileum <= Cecum <= Appendix	Bacteroides_intestinalis	1.76287	0.00136	0	0	0	0	0	0	0	0	0	0	0.03082	0.33253	0.91699	0	0	0	0	0.002	0.00952	0	0	0	0	0	0
Intestinimonas_butyriciproducens										0.702133	0.00512176	0.099676	0.00884	0.0353569	0.352941	0.333333	0.294118	0.755501	0.594164	0.408075	Terminal ileum <= Cecum <= Appendix	Intestinimonas_butyriciproducens	0.09938	0	0.00639	0.00031	0	0	0	0	0	0	0	0	0	0	0	0	0.00106	0	0.78818	0	0.0006	0.21716	0	0.05653	0	0	0
Lactobacillus_mucosae										0.70939	0.103679	0.00202267	0.0700329	0.0608867	0.235294	0.133333	0.176471	0.423962	0.563549	0.810075	Appendix <= Terminal ileum <= Cecum	Lactobacillus_mucosae	0	0	0.0081	0.00405	0.00855	0	0	0	0	0	0	0	0	0	0	0	0	0	0	0	0	0	0	0	0	0	0
Bosea_vaviloviae										0.712244	0.000265294	0.00129667	0.00274529	0.00144143	0.0588235	0.133333	0.0588235	0.456906	0.959685	0.487051	Cecum <= Terminal ileum <= Appendix	Bosea_vaviloviae	0	0	0	0	0	0	0	0	0	0.00116	0	0	0	0	0	0	0	0	0	0	0	0	0	0	0	0.01829	0.00451
Lactobacillus_ruminis										0.712344	0.0188182	0.0432533	0.00692529	0.0221722	0.117647	0.2	0.117647	0.497022	0.937121	0.449909	Terminal ileum <= Cecum <= Appendix	Lactobacillus_ruminis	0	0	0.00076	0	0	0	0	0	0.08753	0	0	0	0	0	0	0	0	0	0	0	0	0.45738	0	0.16627	0	0	0
Enterobacter_cloacae_complex										0.712757	0.0309135	0.0490353	0.00681118	0.028099	0.117647	0.133333	0.0588235	0.845663	0.544912	0.434901	Terminal ileum <= Cecum <= Appendix	Enterobacter_cloacae_complex	0	0	0	0	0	0	0	0	0	0	0	0.21963	0	0	0	0	0	0	0	0	0	0	0	0	0	0	0
Blautia_producta										0.712757	0.000963529	0.00159	4.94118e-05	0.000838163	0.117647	0.133333	0.0588235	0.845663	0.544912	0.434901	Terminal ileum <= Cecum <= Appendix	Blautia_producta	0.0185	0	0.00535	0.00084	0.00389	0	0	0	0	0	0	0	0	0	0	0	0	0	0	0	0	0	0	0	0	0	0.01249
Comamonas_kerstersii										0.718047	0.00681	0.0130193	0.00161353	0.00690796	0.176471	0.2	0.117647	0.82472	0.563217	0.43469	Terminal ileum <= Cecum <= Appendix	Comamonas_kerstersii	0	0	0.02129	0.00836	0.01114	0	0	0	0	0.02418	0	0	0.14982	0	0	0	0	0	0	0	0	0	0	0	0	0	0
Campylobacter_showae										0.719097	0.00604471	0.005156	0.00701294	0.00610857	0.352941	0.2	0.294118	0.417712	0.72917	0.634673	Appendix <= Terminal ileum <= Cecum	Campylobacter_showae	0.0031	0	0	0	0	0	0	0.00559	0	0	0	0	0	0	0	0	0.00017	0	0	0	0	0	0	0.013	0	0	0
Actinomyces_cardiffensis										0.725913	0.0409759	0.203277	0.00191824	0.0771092	0.176471	0.2	0.117647	0.780973	0.601582	0.433276	Terminal ileum <= Cecum <= Appendix	Actinomyces_cardiffensis	0	0	0	0	0	0	0	0	0	0.0611	0	0.05224	0	0	0	0	0	0	0	0	0	0	0	0	0	2.94815	0.64099
Akkermansia_muciniphila										0.729523	0.0552165	0.0272527	0.0381135	0.0407224	0.352941	0.266667	0.294118	0.443063	0.581297	0.815721	Appendix <= Terminal ileum <= Cecum	Akkermansia_muciniphila	0	0.25406	0.17886	0.08487	0.16545	0	0	0	0	0	0	0	0	0	0	0.138	0.09453	0.09995	0	0	0	0	0	0	0	0	0
Anaeromassilibacillus_sp_An250										0.732291	0.00371471	0.00072	0.00205824	0.00222327	0.176471	0.133333	0.235294	0.714836	0.663268	0.431312	Appendix <= Cecum <= Terminal ileum	Anaeromassilibacillus_sp_An250	0	0	0.00886	0.00806	0.00791	0	0	0	0.00171	0	0	0	0.00194	0.01377	0.05148	0	0	0	0	0	0	0	0	0	0	0	0
Streptococcus_sinensis										0.739443	0.00519882	0.00532667	0.00497	0.00515857	0.0588235	0.133333	0.0588235	0.504599	0.979836	0.489098	Terminal ileum <= Cecum <= Appendix	Streptococcus_sinensis	0	0	0	0	0	0	0	0	0	0	0	0	0	0	0	0	0	0	0	0	0	0	0	0	0	0	0
Oxalobacter_formigenes										0.739443	0.00127412	0.001312	0.000917059	0.00116184	0.0588235	0.133333	0.0588235	0.504599	0.979836	0.489098	Terminal ileum <= Cecum <= Appendix	Oxalobacter_formigenes	0	0	0.01367	0.01559	0.02166	0	0	0	0	0	0	0	0	0	0	0	0	0	0	0	0	0	0	0	0	0	0
Fusobacterium_hwasookii										0.740926	0.00403588	0.0553733	0.00324412	0.0194767	0.117647	0.133333	0.0588235	0.774814	0.623303	0.446262	Terminal ileum <= Cecum <= Appendix	Fusobacterium_hwasookii	0	0	0	0	0	0.69218	0	0.01447	0	0	0	0	0	0	0	0	0	0	0	0	0	0	0	0	0	0	0
Clostridium_clostridioforme										0.746292	0.0218882	0.0126993	0.0310294	0.0222467	0.352941	0.4	0.235294	0.906764	0.545304	0.482225	Terminal ileum <= Cecum <= Appendix	Clostridium_clostridioforme	0.05868	0	0.00403	0.00842	0.0031	0	0	0	0	0.02124	0	0.00929	0	0	0.01182	0	0	0	0	0	0	0	0	0	0	0	0
Flavonifractor_plautii										0.750496	0.378016	0.252911	0.298266	0.31205	0.882353	0.733333	0.647059	0.872884	0.468172	0.587526	Terminal ileum <= Appendix <= Cecum	Flavonifractor_plautii	0.84297	0.01284	0.26713	0.70011	0.54054	0	0	0	0.04091	0.00307	0	0	0.05822	2.71929	3.4478	0.32166	0.28405	0.25319	0	0.01638	0.01995	0.16788	0	0.05848	0	1.13781	0.89438
Klebsiella_oxytoca										0.755652	0.0140724	0.0269587	0.596328	0.220024	0.117647	0.2	0.117647	0.512471	1	0.512471	Cecum <=> Terminal ileum <= Appendix	Klebsiella_oxytoca	0	0	0	0	0	0	0	0	0	0.35875	10.1352	0.22955	0.04145	0	0	0	0	0	0	0	0	0	0	0	0	0	0
Roseburia_inulinivorans										0.760552	1.41544	0.676249	1.11743	1.08577	0.529412	0.533333	0.588235	0.527662	0.974902	0.507945	Appendix <= Cecum <= Terminal ileum	Roseburia_inulinivorans	0.18967	3.30444	0.39698	0.42806	0.39386	0	0	0	2.75871	0.00226	0	0	0.01483	0.00267	0	8.10123	6.58901	9.24289	0	0.3623	0.33892	0.7514	0	2.36925	0	0	0
Prevotella_nigrescens										0.763857	0.00933235	0.0264047	0.00457235	0.0129071	0.117647	0.133333	0.0588235	0.885092	0.575677	0.492427	Terminal ileum <= Cecum <= Appendix	Prevotella_nigrescens	0.00198	0	0	0	0	0	0	0	0	0	0	0	0	0	0	0	0	0	0	0	0	0	0	0.02125	0	0	0
Holdemania_filiformis										0.769869	0.00614706	0.005274	0.00553412	0.00566714	0.294118	0.2	0.352941	0.585001	0.880343	0.489032	Appendix <= Cecum <= Terminal ileum	Holdemania_filiformis	0.04219	0	0.02183	0.03618	0.02984	0	0	0	0.0017	0	0	0	0	0	0	0	0.00244	0	0	0	0	0	0	0	0	0	0
Eubacterium_sp_CAG_251										0.771877	0.00253176	0.00151733	0.000198824	0.00141184	0.117647	0.0666667	0.0588235	0.595954	0.494976	0.896157	Terminal ileum <= Appendix <= Cecum	Eubacterium_sp_CAG_251	0	0.03379	0	0	0	0	0	0	0	0	0	0	0	0	0	0	0	0	0	0	0	0	0	0	0	0	0
Prevotella_copri										0.773217	5.21458	4.35713	4.59182	4.73604	0.411765	0.533333	0.529412	0.484165	0.633475	0.811943	Cecum <= Terminal ileum <= Appendix	Prevotella_copri	9.00892	0.00999	0.04244	0	0	0	0	0	0.03526	0.0118	0.00073	0.00071	0.03827	0.02708	0.01732	0	0.00036	0	0	53.2781	56.1064	0	0	0	0	0	0
Pseudoramibacter_alactolyticus										0.77583	0.00242176	0.0112193	0.00288706	0.00527633	0.117647	0.133333	0.0588235	0.830683	0.623303	0.490569	Terminal ileum <= Cecum <= Appendix	Pseudoramibacter_alactolyticus	0	0	0.00593	0	0	0	0	0	0	0	0	0	0	0	0	0	0	0	0	0	0	0	0	0	0	0.16236	0.03694
Catenibacterium_mitsuokai										0.778214	0.0121194	0.000616667	0.00230765	0.00519408	0.117647	0.0666667	0.0588235	0.558078	0.527474	0.979175	Terminal ileum <= Appendix <= Cecum	Catenibacterium_mitsuokai	0	0	0.00925	0	0	0	0	0	0	0	0	0	0	0	0	0	0	0	0	0	0	0	0	0	0	0	0
Fretibacterium_fastidiosum										0.781933	0.00240765	0.00854467	0.00751471	0.00605816	0.352941	0.2	0.235294	0.513955	0.588701	0.897245	Appendix <= Terminal ileum <= Cecum	Fretibacterium_fastidiosum	0	0	0	0	0	0	0	0	0	0	0	0	0	0	0	0	0.0036	0.00138	0	0	0	0.02135	0	0.00643	0	0	0.01937
Streptococcus_thermophilus										0.782826	0.00126176	0.0338673	0.000957059	0.0111373	0.117647	0.133333	0.0588235	0.867656	0.607238	0.506476	Terminal ileum <= Cecum <= Appendix	Streptococcus_thermophilus	0	0	0.00553	0.01627	0.0131	0	0	0	0	0	0	0	0	0	0	0	0	0	0	0	0	0	0	0	0	0	0
Fusobacterium_ulcerans										0.782826	0.00660941	0.007012	0.00383647	0.00577061	0.117647	0.133333	0.0588235	0.867656	0.607238	0.506476	Terminal ileum <= Cecum <= Appendix	Fusobacterium_ulcerans	0	0	0	0	0	0	0	0	0	0	0	0	0	0	0	0	0	0	0	0	0	0	0	0	0	0.03902	0.05498
Anaerostipes_hadrus										0.788253	0.444702	0.523725	0.725708	0.566384	0.823529	0.666667	0.647059	0.490298	0.738406	0.714011	Appendix <= Terminal ileum <= Cecum	Anaerostipes_hadrus	0.47052	0.04703	0.91215	0.71361	0.95237	0	0	0	3.39703	0.00271	0	0	0.01612	0.03812	0.05165	2.82703	2.11791	0.99668	0	0.14743	0.11197	0.679	0	0.81364	0	0	0.00388
Fusobacterium_sp_oral_taxon_370										0.792462	0.00356647	0.0962027	5.41176e-05	0.0307059	0.117647	0.0666667	0.0588235	0.632635	0.51109	0.874258	Terminal ileum <= Appendix <= Cecum	Fusobacterium_sp_oral_taxon_370	0	0	0	0	0	1.44304	0	0.0583	0	0	0	0	0	0	0	0	0.00092	0.00233	0	0	0	0	0	0	0	0	0
Romboutsia_ilealis										0.792462	2.94118e-05	0.000277333	0.0001	0.000129796	0.0588235	0.0666667	0.117647	0.874258	0.51109	0.632635	Cecum <= Appendix <= Terminal ileum	Romboutsia_ilealis	0	0	0.00416	0.0006	0.0005	0	0	0	0	0	0	0	0	0	0	0	0.0011	0	0	0	0	0	0	0	0	0	0
Eubacterium_sp_CAG_38										0.79482	0.0157276	0.00557667	0.00948294	0.0104537	0.176471	0.266667	0.176471	0.553189	1	0.553189	Cecum <=> Terminal ileum <= Appendix	Eubacterium_sp_CAG_38	0	0	0.01654	0	0	0	0	0.00483	0.01915	0.00704	0	0	0.00368	0	0	0.05639	0.14069	0.25827	0	0	0	0	0	0	0	0	0
Dialister_invisus										0.797948	0.000651176	0.00120267	0.00172824	0.00119367	0.0588235	0.0666667	0.117647	0.915546	0.527474	0.613028	Cecum <= Appendix <= Terminal ileum	Dialister_invisus	0	0	0	0	0	0	0	0	0.01968	0	0	0	0	0	0	0	0	0	0	0	0	0	0	0	0	0	0
Eubacterium_rectale										0.798095	0.409808	0.530456	0.395406	0.441744	0.529412	0.6	0.588235	0.507564	0.821928	0.656525	Cecum <= Terminal ileum <= Appendix	Eubacterium_rectale	3.46256	0.43823	0.04396	0	0	0	0	0	0.42344	0.02125	0.00317	0.00057	0.03891	0.05242	0.0021	0	0.00143	0	0.01436	3.80582	3.44913	0.51187	0	0.44582	0	0	0
Ruminococcaceae_bacterium_D5										0.801285	0.00665059	0.000512	0.00388647	0.00381245	0.117647	0.0666667	0.0588235	0.593694	0.544122	0.957064	Terminal ileum <= Appendix <= Cecum	Ruminococcaceae_bacterium_D5	0	0	0	0	0	0	0	0	0	0	0	0	0.00768	0.06607	0.10593	0	0	0	0	0	0	0	0	0	0	0	0
Capnocytophaga_granulosa										0.801285	0.00182059	0.000862	0.00107529	0.00126857	0.117647	0.0666667	0.0588235	0.593694	0.544122	0.957064	Terminal ileum <= Appendix <= Cecum	Capnocytophaga_granulosa	0	0	0	0	0	0	0	0	0	0	0	0	0	0	0	0	0	0	0	0	0	0	0	0.00019	0	0	0
Murimonas_intestini										0.801285	0.00124294	0.000433333	0.000728235	0.000816531	0.117647	0.0666667	0.0588235	0.593694	0.544122	0.957064	Terminal ileum <= Appendix <= Cecum	Murimonas_intestini	0	0	0	0	0	0	0	0	0	0	0	0	0	0.01238	0.01784	0	0	0	0	0	0	0	0	0	0	0	0
Desulfovibrionaceae_bacterium										0.806857	0.00937294	0.00839133	0.0326176	0.0171369	0.117647	0.133333	0.0588235	0.887422	0.623303	0.537139	Terminal ileum <= Cecum <= Appendix	Desulfovibrionaceae_bacterium	0	0	0.00471	0	0	0	0	0	0	0	0	0	0	0	0	0	0	0	0	0	0	0	0	0	0	0	0
Lachnospiraceae_bacterium_2_1_46FAA										0.814076	0.0734029	0.002432	0.100976	0.0612433	0.117647	0.133333	0.0588235	0.962362	0.591361	0.57071	Terminal ileum <= Cecum <= Appendix	Lachnospiraceae_bacterium_2_1_46FAA	0	0	0	0	0	0	0	0	0	0.0004	0	0	0	0	0	0	0	0	0	0	0	0	0	0	0	0	0.10392
Fusicatenibacter_saccharivorans										0.814888	0.507917	0.470889	0.461475	0.480469	0.764706	0.666667	0.705882	0.529295	0.684133	0.814076	Appendix <= Terminal ileum <= Cecum	Fusicatenibacter_saccharivorans	1.23389	0.73354	1.14445	0.70686	0.75415	0	0	0	2.7748	0.00099	0	0	0.02548	0.32189	0.29674	2.9986	1.35606	0.77209	0	0.35654	0.24663	0.87175	0	3.25114	0	0	0
Selenomonas_sputigena										0.818182	0.000127059	0.013852	0.00139824	0.00476959	0.0588235	0.0666667	0.117647	0.893576	0.544122	0.650153	Cecum <= Appendix <= Terminal ileum	Selenomonas_sputigena	0	0	0	0	0	0	0	0	0	0	0	0	0	0	0	0	0.00211	0.00216	0	0	0	0	0	0	0	0	0
Clostridium_paraputrificum										0.818182	0.0302082	0.094466	0.0280129	0.0491173	0.117647	0.0666667	0.0588235	0.650153	0.544122	0.893576	Terminal ileum <= Appendix <= Cecum	Clostridium_paraputrificum	0	0	0	0	0.00015	1.41699	0.47622	0.51339	0	0	0	0	0	0	0	0	0	0	0	0	0	0	0	0	0	0	0
Methanobrevibacter_smithii										0.818182	0.00591	0.028864	0.00436941	0.0124022	0.117647	0.0666667	0.0588235	0.650153	0.544122	0.893576	Terminal ileum <= Appendix <= Cecum	Methanobrevibacter_smithii	0	0	0.43296	0.07428	0.09927	0	0	0	0	0	0	0	0	0	0	0	0	0	0	0	0	0	0	0	0	0	0
Streptococcus_pasteurianus										0.818182	0.000863529	0.002722	0.000398235	0.00127102	0.117647	0.0666667	0.0588235	0.650153	0.544122	0.893576	Terminal ileum <= Appendix <= Cecum	Streptococcus_pasteurianus	0.04083	0	0	0	0	0	0	0	0	0	0	0	0	0	0	0	0	0	0	0	0	0	0	0	0	0	0.01272
Eubacterium_sp_CAG_274										0.824498	0.0153524	0.009096	0.322754	0.120087	0.117647	0.133333	0.176471	0.997968	0.587568	0.597716	Appendix <= Cecum <= Terminal ileum	Eubacterium_sp_CAG_274	0	0	0	0	0	0	0	0	5.2047	0	0	0	0	0	0	0.06005	0.18124	0.14353	0	0	0	0	0	0	0	0	0
Ruminococcus_sp_CAG_403										0.82518	0.0294665	0.012548	0.0300512	0.0244902	0.117647	0.0666667	0.0588235	0.610739	0.578182	0.976572	Terminal ileum <= Appendix <= Cecum	Ruminococcus_sp_CAG_403	0	0	0	0	0	0	0	0	0	0	0	0	0	0	0	0.18822	0.51087	0.4865	0	0	0	0	0	0	0	0	0
Clostridium_bolteae_CAG_59										0.829509	0.0109647	0.0168747	0.0115806	0.0129876	0.294118	0.2	0.176471	0.645337	0.565283	0.92312	Terminal ileum <= Appendix <= Cecum	Clostridium_bolteae_CAG_59	0	0	0	0	0	0	0	0	0	0	0	0	0.00817	0.15742	0	0	0	0	0	0	0	0.00835	0	0.00386	0	0	0
Klebsiella_variicola										0.833797	0.0281606	0.0929907	0.0881982	0.0688359	0.352941	0.266667	0.352941	0.624887	0.942601	0.5764	Appendix <= Cecum <= Terminal ileum	Klebsiella_variicola	0	0	0.00146	0	0	0	0	0	0	0.02939	1.09634	0.14947	0	0	0	0	0.00438	0	0	0	0	0	0	0	0	0	0
Erysipelatoclostridium_ramosum										0.835447	0.712404	0.33877	0.718155	0.600021	0.647059	0.666667	0.588235	0.810036	0.550466	0.735572	Terminal ileum <= Appendix <= Cecum	Erysipelatoclostridium_ramosum	0.46442	0	0.01768	0.00022	0.0089	1.48871	0.69297	1.51955	0.00763	0	0	0	0.05939	4.44946	4.17936	0	0	0	0	0	0	0.13731	0	0.10611	0	0.01643	0.64109
Roseburia_intestinalis										0.837987	0.779131	0.614602	0.386868	0.592674	0.411765	0.466667	0.352941	0.939659	0.580499	0.645941	Terminal ileum <= Appendix <= Cecum	Roseburia_intestinalis	0.003	0.01093	0.00199	0	0	0	0	0	0.00048	0	0	0	0.00458	0	0	6.63034	5.04441	11.094	0	0.11935	0.07663	0	0	0	0	0	0
Campylobacter_rectus										0.842581	0.000661176	0.00431733	0.00261294	0.00245755	0.117647	0.0666667	0.0588235	0.667867	0.578182	0.912958	Terminal ileum <= Appendix <= Cecum	Campylobacter_rectus	0	0	0	0	0	0	0	0.00071	0	0	0	0	0	0	0	0	0	0	0	0	0	0	0	0	0	0	0
Blautia_hansenii										0.846249	0.0146618	0.01335	0.0218306	0.0167473	0.117647	0.0666667	0.0588235	0.647806	0.59558	0.954464	Terminal ileum <= Appendix <= Cecum	Blautia_hansenii	0	0	0	0	0	0	0	0	0	0	0	0	0	0	0	0	0	0	0	0	0	0	0	0	0	0	0.05872
Klebsiella_quasipneumoniae										0.846664	0.00785294	0.0192147	0.101938	0.0439729	0.294118	0.2	0.235294	0.580753	0.679251	0.879242	Appendix <= Terminal ileum <= Cecum	Klebsiella_quasipneumoniae	0	0	0	0	0	0	0	0	0	0.01845	1.67039	0.06819	0	0	0	0	0.00661	0	0	0	0	0	0	0	0	0	0
Prevotella_sp_885										0.847102	0.147561	0.289493	0.178571	0.201768	0.176471	0.2	0.117647	0.876604	0.681628	0.580612	Terminal ileum <= Cecum <= Appendix	Prevotella_sp_885	0	0.27159	0.00159	0	0	0	0	0	0	0	0	0	0	0	0	0	0	0	0	0	0	0	0	0	0	0	0
Ruminococcus_lactaris										0.848218	0.799951	0.194246	0.257588	0.426364	0.294118	0.266667	0.352941	0.634699	0.958949	0.59961	Appendix <= Cecum <= Terminal ileum	Ruminococcus_lactaris	0	9.08573	0.00142	0	0	0	0	0	0.00174	0	0	0	0.00284	0.00122	0	2.90022	1.67214	1.75201	0	2.25461	2.1938	0	0	0	0	0	0
Bifidobacterium_adolescentis										0.851045	0.198291	0.531508	0.283759	0.329948	0.529412	0.466667	0.411765	0.877174	0.686661	0.585662	Terminal ileum <= Cecum <= Appendix	Bifidobacterium_adolescentis	0	0	3.62318	2.74464	2.24902	0	0	0	0.89218	0	0	0	0.00672	0.00233	0	3.31832	1.01015	0.63019	0	0	0	0.20555	0	0.0463	0	0.18238	0.06911
Bacteroides_stercoris										0.851564	1.7904	1.52143	1.76216	1.69826	0.705882	0.733333	0.705882	0.948435	0.644455	0.609003	Terminal ileum <= Cecum <= Appendix	Bacteroides_stercoris	2.20203	0.04444	11.8203	11.1026	10.191	0	0	0	0.01118	0.00396	0.00361	0	0.02471	0.0139	0	0.26777	2.25447	2.15048	0	0.03592	0.02966	0.00103	0	0.01982	0	1.0589	0.52279
Megamonas_hypermegale										0.855014	0.116633	0.103093	0.0247306	0.0806035	0.235294	0.266667	0.176471	0.902934	0.675261	0.597784	Terminal ileum <= Cecum <= Appendix	Megamonas_hypermegale	1.47886	0.0364	0.0013	0	0	0	0	0	0	0	0	0	0	0	0	0	0	0	0	0	0	0	0	0	0	0	0
Anaerofustis_stercorihominis										0.857375	0.00178294	0.000800667	0.00108294	0.00123939	0.176471	0.2	0.117647	0.99904	0.627795	0.637897	Terminal ileum <= Cecum <= Appendix	Anaerofustis_stercorihominis	0	0	0.0028	0.00379	0.00944	0	0	0	0	0	0	0	0	0	0.00281	0	0	0	0	0	0	0	0	0	0	0	0
Haemophilus_parahaemolyticus										0.865353	0.0442053	0.0407767	0.0360265	0.0403182	0.235294	0.266667	0.176471	0.747963	0.824477	0.591907	Terminal ileum <= Cecum <= Appendix	Haemophilus_parahaemolyticus	0.02171	0	0	0	0	0.36165	0	0.01131	0	0	0	0	0	0	0	0.05492	0.45154	0.70026	0	0	0	0	0	0	0	0	0
Selenomonas_noxia										0.865832	0.000951176	0.000246	0.000759412	0.000668776	0.117647	0.0666667	0.117647	0.638584	1	0.638584	Appendix <= Cecum <=> Terminal ileum	Selenomonas_noxia	0	0	0	0	0	0	0	0	0	0	0	0	0	0	0	0	0.00205	0.0003	0	0	0	0	0	0	0	0	0
Actinomyces_sp_oral_taxon_414										0.865832	0.000234706	2.86667e-05	0.000160588	0.000145918	0.117647	0.0666667	0.117647	0.638584	1	0.638584	Appendix <= Cecum <=> Terminal ileum	Actinomyces_sp_oral_taxon_414	0	0	0	0	0	0	0	0	0	0	0	0	0	0	0	0	0	0	0	0	0	0	0	0	0	0	0.00019
Clostridium_sp_CAG_299										0.871118	0.0829576	0.0101773	0.0433841	0.0469484	0.176471	0.2	0.117647	0.953926	0.627795	0.680589	Terminal ileum <= Appendix <= Cecum	Clostridium_sp_CAG_299	0.02422	0	0	0	0	0	0	0.0737	0	0	0	0	0.06977	0.55522	1.15376	0	0	0	0	0	0	0	0	0	0	0	0
Bacteroides_clarus										0.874375	0.0481165	0.012346	0.0503224	0.0379316	0.117647	0.133333	0.176471	0.982733	0.643024	0.669296	Cecum <= Appendix <= Terminal ileum	Bacteroides_clarus	0	0	0	0	0	0	0	0	0.00626	0	0	0	0	0	0	0.15889	0.63846	0.63277	0	0	0	0	0	0	0	0	0
Eggerthella_lenta										0.880372	0.219454	0.429574	0.391013	0.343297	0.882353	0.666667	0.705882	0.930654	0.694352	0.640142	Terminal ileum <= Cecum <= Appendix	Eggerthella_lenta	0.48004	0.06838	0.09167	0.05407	0.04349	0	0	0	0.6457	0.06338	0.11797	0.06661	0.02609	0.7292	0.3958	0	0.02462	0.0107	0	0.00212	0.0026	0.30183	0	0.03847	0	2.48362	1.43118
Tyzzerella_nexilis										0.880398	0.318882	0.248759	0.274603	0.282053	0.235294	0.333333	0.235294	0.643924	0.963033	0.676427	Cecum <= Terminal ileum <= Appendix	Tyzzerella_nexilis	0.02058	0	0	0	0.0163	1.96254	2.77106	4.22001	0.52602	0	0	0	0.00168	0	0	0	0	0	0	0	0	0	0	0	0	0	0
Ruminococcus_bicirculans										0.881344	0.0154612	0.009446	0.0282465	0.0180555	0.235294	0.266667	0.294118	0.900008	0.626508	0.729687	Cecum <= Appendix <= Terminal ileum	Ruminococcus_bicirculans	0	0	0.0019	0	0	0	0	0	0.04628	0	0	0	0	0	0	0.09897	0.36244	0.19437	0	0.04256	0.02815	0	0	0	0	0	0
Corynebacterium_matruchotii										0.882407	0.00299882	0.000691333	0.000294118	0.00135408	0.117647	0.0666667	0.117647	0.640693	0.945359	0.688884	Appendix <= Terminal ileum <= Cecum	Corynebacterium_matruchotii	0	0	0	0	0	0	0	0	0	0	0	0	0	0	0	0	0.00016	0	0	0	0	0	0	0	0	0	0
Firmicutes_bacterium_CAG_83										0.883681	0.0820471	0.125576	0.0864682	0.0969061	0.764706	0.6	0.705882	0.61905	0.817019	0.784727	Appendix <= Terminal ileum <= Cecum	Firmicutes_bacterium_CAG_83	0.73392	0.00013	0.32246	0.19188	0.17867	0	0	0	0	0	0	0	0.00186	0.06109	0.06007	0.57125	0.23467	0.23489	0	0.01556	0.01203	0.09768	0	0.03966	0	0	0
Eisenbergiella_tayi										0.889938	0.0590741	0.510268	0.0252553	0.185462	0.411765	0.466667	0.470588	0.632683	0.864245	0.754729	Cecum <= Terminal ileum <= Appendix	Eisenbergiella_tayi	0	0	0.01393	0.01803	0.01835	0	0	0	0.00694	0.0012	0	0	0.01872	0.27497	0.64192	0	0.00316	0.00103	2.21589	0	0	0	0	0	0	0	0
Gordonibacter_pamelaeae										0.893958	0.0243429	0.04483	0.0485512	0.0390133	0.823529	0.666667	0.647059	0.852917	0.770693	0.640063	Terminal ileum <= Cecum <= Appendix	Gordonibacter_pamelaeae	0.03249	0.00505	0.01592	0.0086	0.00767	0	0	0	0.07153	0.00724	0.01008	0.00819	0.00201	0.11814	0.05007	0	0.01492	0.00482	0	0	0.00058	0.04516	0	0.00498	0	0.21357	0.13257
Eubacterium_siraeum										0.899193	0.0106988	0.03978	0.00485176	0.0175727	0.235294	0.266667	0.235294	0.698749	0.974626	0.676089	Terminal ileum <= Cecum <= Appendix	Eubacterium_siraeum	0	0	0.04273	0	0	0	0	0	0	0	0	0	0.0073	0.00413	0	0	0.00202	0.00193	0	0	0	0.11092	0	0.02158	0	0	0
Streptococcus_sp_HMSC071D03										0.901054	0.00102706	0.00118467	0.00115	0.00111796	0.117647	0.0666667	0.117647	0.707437	0.963557	0.674821	Appendix <= Cecum <= Terminal ileum	Streptococcus_sp_HMSC071D03	0	0.00133	0	0	0	0	0	0	0	0	0	0	0	0	0	0	0	0	0	0	0	0	0	0	0	0	0
Eggerthia_catenaformis										0.901995	0.000927059	0.0163867	0.00229235	0.00613327	0.117647	0.0666667	0.117647	0.691057	1	0.691057	Appendix <= Cecum <=> Terminal ileum	Eggerthia_catenaformis	0	0.0021	0	0	0	0	0	0	0	0	0	0	0	0	0	0	0.00176	0	0	0	0	0	0	0	0	0	0
Lachnospira_pectinoschiza										0.912453	0.420319	0.343957	0.273393	0.345969	0.411765	0.333333	0.411765	0.67056	0.86968	0.789835	Appendix <= Terminal ileum <= Cecum	Lachnospira_pectinoschiza	0	0	0	0	0	0	0	0	0.00289	0.00026	0	0.00242	0	0	0	2.91942	2.78478	4.63677	0	0.11048	0.18922	0.34768	0	0.22846	0	0	0
Bacteroides_plebeius										0.913285	1.98357	0.895447	2.36446	1.78262	0.529412	0.533333	0.411765	0.67016	0.836634	0.820988	Appendix <= Terminal ileum <= Cecum	Bacteroides_plebeius	0.0243	3.0054	0.04349	0	0	0	0	0	1.99021	0.00177	0	0.00051	0.33393	4.55972	1.19462	0	0	0	0	6.98551	6.87291	0	0	0	0	0	0
Clostridium_innocuum										0.91606	0.220079	0.210601	0.111517	0.179513	0.647059	0.533333	0.647059	0.696258	0.747791	0.937006	Appendix <= Terminal ileum <= Cecum	Clostridium_innocuum	0.19804	0	0.00924	0.00935	0.01612	0	0	0	0.09751	0	0	0	0.05776	1.1868	1.61747	0	0.00029	0	0	0	0	1.44031	0	0.3705	0	0.03819	1.18314
Proteobacteria_bacterium_CAG_139										0.919568	0.134325	0.136084	0.0981953	0.122329	0.529412	0.466667	0.411765	0.797158	0.686661	0.893756	Terminal ileum <= Appendix <= Cecum	Proteobacteria_bacterium_CAG_139	0.62951	0	0.00092	0	0.00174	0	0	0	0.00156	0	0	0.00139	0.00361	0.1419	0.07323	0.03294	0.16431	0.13202	0	0.05126	0.04202	0	0	0	0	0	0
Clostridium_scindens										0.924453	0.00680118	0.00571	0.00343176	0.00529816	0.294118	0.333333	0.294118	0.868804	0.813973	0.694313	Terminal ileum <= Cecum <= Appendix	Clostridium_scindens	0.04939	0	0.00693	0.00343	0.00558	0	0	0	0	0	0	0	0	0.00106	0.00608	0	0	0	0	0	0	0.00158	0	0.00111	0	0	0
Ruminococcus_bromii										0.925047	0.619543	0.661617	0.680004	0.653399	0.588235	0.533333	0.647059	0.96032	0.713819	0.760111	Cecum <= Appendix <= Terminal ileum	Ruminococcus_bromii	1.40218	0.01488	7.26779	8.74538	8.29156	0	0	0	0.70859	0.01727	0	0.01395	0.05826	0.02698	0	0	0	0	0	0.08985	0.08186	0	0	0	0	0	0
Roseburia_faecis										0.926488	0.186459	0.108251	0.134915	0.144635	0.529412	0.6	0.529412	0.865826	0.820798	0.697802	Terminal ileum <= Cecum <= Appendix	Roseburia_faecis	0.04946	0.0443	0.04913	0	0	0	0	0	0.93665	0.01089	0	0	0.03088	0.01537	0	0.11977	0.08194	0.40909	0	0.0949	0.08183	0.28004	0	0.61686	0	0	0
Prevotella_sp_CAG_279										0.928503	0.00685765	0.024808	0.0420747	0.0245708	0.176471	0.133333	0.176471	0.837864	0.852073	0.700105	Appendix <= Cecum <= Terminal ileum	Prevotella_sp_CAG_279	0	0	0	0	0	0	0	0	0	0	0	0	0	0	0	0	0	0	0	0	0	0	0	0	0	0	0
Eubacterium_eligens										0.933055	0.378331	0.162763	0.293604	0.282946	0.529412	0.533333	0.588235	0.802123	0.904838	0.714099	Appendix <= Cecum <= Terminal ileum	Eubacterium_eligens	0.62314	0	0.04637	0	0	0	0	0	0.08174	0.01028	0	0	0.01707	0.00051	0.01313	1.51489	1.41123	1.61603	0	0.2344	0.25585	0	0	0	0	0	0
Bifidobacterium_longum										0.935174	0.325751	0.377043	0.862823	0.527784	1	0.733333	0.647059	0.79137	0.726681	0.941079	Terminal ileum <= Appendix <= Cecum	Bifidobacterium_longum	0.06099	0.02901	2.79078	2.50163	2.31164	0	0	0.00137	0.3255	0.03138	0.00405	0.06029	0.20291	1.13018	0.59044	0.94813	0.35067	0.18903	0	0.19407	0.13102	0.65805	0	0.15706	0	0.2868	0.29352
Clostridium_lavalense										0.935329	0.00351176	0.00210733	0.00397471	0.00324245	0.235294	0.2	0.235294	0.785611	0.934532	0.725176	Appendix <= Cecum <= Terminal ileum	Clostridium_lavalense	0.00234	0	0.02058	0.03473	0.02958	0	0	0	0	0	0	0	0	0	0	0	0.01482	0.00459	0	0	0	0	0	0	0	0	0
Ruminococcus_gnavus										0.943471	8.06018	3.98891	7.98552	6.78797	0.882353	0.8	0.705882	0.754751	0.786239	0.960286	Appendix <= Terminal ileum <= Cecum	Ruminococcus_gnavus	1.39873	0.00168	1.72433	1.48909	2.0762	28.0099	65.7492	77.5706	11.8498	0.0132	0	0.01198	0.02128	0.13354	0.11051	1.31399	0.87727	0.61317	0	0	0	0.51964	0	1.9893	0	0.49099	5.67462
Firmicutes_bacterium_CAG_110										0.953777	0.00062	0.0249747	0.000692941	0.00810082	0.117647	0.133333	0.117647	0.774062	0.966376	0.805488	Cecum <= Terminal ileum <= Appendix	Firmicutes_bacterium_CAG_110	0	0	0.05999	0	0	0	0	0	0.00274	0	0	0	0	0	0.00186	0	0	0	0	0	0	0	0	0	0	0	0
Holdemanella_biformis										0.959999	0.0630794	0.00351533	0.00860824	0.0259473	0.176471	0.2	0.235294	0.922	0.851284	0.779906	Appendix <= Cecum <= Terminal ileum	Holdemanella_biformis	0	0.88786	0.0157	0	0	0	0	0	0.01529	0.0049	0	0	0	0	0	0	0	0	0	0	0	0	0	0	0	0	0
Clostridium_asparagiforme										0.965155	0.0517347	0.0171107	0.0280329	0.0329124	0.411765	0.4	0.411765	0.952127	0.797867	0.850924	Terminal ileum <= Appendix <= Cecum	Clostridium_asparagiforme	0	0	0.00479	0.00223	0.00657	0	0	0	0	0	0	0	0.02964	0.31122	0.70563	0	0.00083	0	0	0	0	0.06111	0	0.0177	0	0	0
Eisenbergiella_massiliensis										0.970795	0.0256471	0.0710873	0.0145906	0.0357214	0.294118	0.266667	0.294118	0.95583	0.856649	0.817864	Terminal ileum <= Cecum <= Appendix	Eisenbergiella_massiliensis	0.15313	0	0.08757	0.08613	0.08443	0	0	0	0.00254	0	0	0	0	0.00067	0.02793	0	0	0	0	0	0	0.73621	0	0.15963	0	0	0
Bacteroides_fragilis										0.970981	1.03307	1.48289	2.14121	1.55522	0.588235	0.666667	0.588235	0.82064	0.852828	0.962433	Cecum <= Terminal ileum <= Appendix	Bacteroides_fragilis	0	0	1.72767	2.09029	1.68905	0	0	0	15.2007	0.23386	0.02651	0.07021	0.07456	10.246	2.32685	5.34464	6.53336	5.22226	10.3253	0.59403	0.57986	4.08351	0	2.53299	0	0	0
Bacteroides_salyersiae										0.971033	0.0371818	0.0882873	0.0383629	0.0532361	0.176471	0.133333	0.176471	0.857664	0.955388	0.815362	Appendix <= Cecum <= Terminal ileum	Bacteroides_salyersiae	0	0	0	0	0	0	0	0	0.03596	0	0	0	0	0	0	0	0	0	0	0	0	0	0	0	0	0	0
Oscillibacter_sp_CAG_241										0.984775	0.0805447	0.121926	0.0531294	0.083701	0.588235	0.6	0.529412	0.994848	0.88073	0.879395	Terminal ileum <= Cecum <= Appendix	Oscillibacter_sp_CAG_241	0.00082	0	0.0091	0.00296	0.00266	0	0	0	0.02789	0	0	0	0.00812	0.09118	0.24046	0.00482	0.01635	0.01564	0.16887	0.06191	0.04945	0.00127	0	0.00077	0	0	0
Roseburia_sp_CAG_303										0.987401	0.0114988	0.0193647	0.01149	0.0139037	0.0588235	0.0666667	0.0588235	0.902073	0.976959	0.87997	Terminal ileum <= Cecum <= Appendix	Roseburia_sp_CAG_303	0	0	0	0	0	0	0	0	0	0	0	0	0	0	0	0.29047	0.19533	0.19548	0	0	0	0	0	0	0	0	0
Jonquetella_anthropi										0.987401	0.00173353	0.038744	0.00229824	0.0132592	0.0588235	0.0666667	0.0588235	0.87997	0.976959	0.902073	Cecum <= Terminal ileum <= Appendix	Jonquetella_anthropi	0	0	0.58116	0.03907	0.02947	0	0	0	0	0	0	0	0	0	0	0	0	0	0	0	0	0	0	0	0	0	0
Clostridium_sp_7_2_43FAA										0.987401	0.0135712	0.0196727	0.00602	0.0128192	0.0588235	0.0666667	0.0588235	0.902073	0.976959	0.87997	Terminal ileum <= Cecum <= Appendix	Clostridium_sp_7_2_43FAA	0	0	0	0	0	0.29509	0.10234	0.23071	0	0	0	0	0	0	0	0	0	0	0	0	0	0	0	0	0	0	0
Bacteroides_galacturonicus										0.987401	0.00164412	0.0335827	5.23529e-05	0.010869	0.0588235	0.0666667	0.0588235	0.902073	0.976959	0.87997	Terminal ileum <= Cecum <= Appendix	Bacteroides_galacturonicus	0	0	0	0	0	0	0	0	0	0	0	0	0	0	0	0.50374	0	0	0	0	0.02795	0	0	0	0	0	0
Enterococcus_raffinosus										0.987401	0.00491412	0.013692	0.00228294	0.00668837	0.0588235	0.0666667	0.0588235	0.902073	0.976959	0.87997	Terminal ileum <= Cecum <= Appendix	Enterococcus_raffinosus	0	0	0	0	0	0	0	0	0	0	0	0	0	0	0	0	0	0	0	0	0	0	0	0	0	0	0
Fusobacterium_varium										0.987401	0.00547059	0.00686933	0.00557353	0.00593449	0.0588235	0.0666667	0.0588235	0.87997	0.976959	0.902073	Cecum <= Terminal ileum <= Appendix	Fusobacterium_varium	0	0	0	0	0	0	0	0	0	0	0	0	0	0	0	0	0	0	0	0	0	0	0	0	0	0	0
Porphyromonas_asaccharolytica										0.987401	0.000420588	0.00315333	0.000504706	0.00128633	0.0588235	0.0666667	0.0588235	0.87997	0.976959	0.902073	Cecum <= Terminal ileum <= Appendix	Porphyromonas_asaccharolytica	0	0	0.0473	0.00858	0.00715	0	0	0	0	0	0	0	0	0	0	0	0	0	0	0	0	0	0	0	0	0	0
Selenomonas_sp_oral_taxon_126										0.987401	5.58824e-05	0.002042	0.000392941	0.000780816	0.0588235	0.0666667	0.0588235	0.87997	0.976959	0.902073	Cecum <= Terminal ileum <= Appendix	Selenomonas_sp_oral_taxon_126	0	0	0	0	0	0	0	0	0	0	0	0	0	0	0	0	0	0	0	0	0	0	0	0	0	0	0
Lachnoclostridium_sp_An118										0.987401	0.000697647	0.000914	0.000674706	0.000755918	0.0588235	0.0666667	0.0588235	0.902073	0.976959	0.87997	Terminal ileum <= Cecum <= Appendix	Lachnoclostridium_sp_An118	0	0	0.01371	0.01147	0.01186	0	0	0	0	0	0	0	0	0	0	0	0	0	0	0	0	0	0	0	0	0	0
Coprobacillus_cateniformis										0.987401	0.000471176	0.000552	0.000232353	0.000413061	0.0588235	0.0666667	0.0588235	0.902073	0.976959	0.87997	Terminal ileum <= Cecum <= Appendix	Coprobacillus_cateniformis	0	0	0.00828	0.00395	0.00801	0	0	0	0	0	0	0	0	0	0	0	0	0	0	0	0	0	0	0	0	0	0
Bifidobacterium_breve										0.98758	0.0181447	0.0357153	0.0154447	0.0225867	0.117647	0.133333	0.117647	0.910093	0.966376	0.877817	Terminal ileum <= Cecum <= Appendix	Bifidobacterium_breve	0	0	0.52162	0.24715	0.28148	0	0	0	0	0	0	0	0	0	0	0	0	0	0	0	0	0	0	0	0	0	0
Odoribacter_splanchnicus										0.988485	0.427644	1.44427	0.336275	0.707158	0.764706	0.6	0.764706	0.97436	0.884134	0.913232	Terminal ileum <= Appendix <= Cecum	Odoribacter_splanchnicus	0	0	0.15489	0.11991	0.14762	0	0	0	0.06327	0	0	0	0.06787	0.68896	0.34788	0	0.08438	0.0639	0.78323	0.19998	0.26221	1.52406	0	0.61578	0	0	0
Neisseria_elongata										0.989039	0.0204494	0.0308767	0.0206165	0.0236994	0.235294	0.2	0.235294	0.896638	1	0.896638	Appendix <= Cecum <=> Terminal ileum	Neisseria_elongata	0	0	0	0	0	0.27905	0	0.01181	0.00471	0	0	0	0	0	0	0	0	0	0	0	0	0	0	0	0	0	0.00118
Parabacteroides_goldsteinii										0.989501	0.0831065	0.380647	0.0380853	0.158571	0.352941	0.266667	0.294118	0.918341	0.888888	0.973873	Terminal ileum <= Appendix <= Cecum	Parabacteroides_goldsteinii	2.71084	0	0	0	0	0	0	0	0	0	0	0	0	0	0	0	0.04287	0.0182	0	0.04416	0.04036	0	0	0	0	0	0.00946
Blautia_wexlerae										0.991258	0.191848	0.505305	0.293441	0.323051	0.823529	0.666667	0.647059	0.936894	0.956418	0.894915	Appendix <= Cecum <= Terminal ileum	Blautia_wexlerae	2.97803	0.25602	0.70151	0.56889	0.6532	0	0	0	1.04988	0	0	0	0.00731	0.03991	0.00579	0.38949	0.23539	0.10945	0	0.47925	0.40904	0.12628	0	0.11303	0	0	0.01348
Bacteroides_faecis										0.992907	0.0167712	0.026108	0.0265724	0.0230298	0.0588235	0.0666667	0.0588235	0.905027	0.953938	0.94946	Cecum <= Terminal ileum <= Appendix	Bacteroides_faecis	0	0	0	0	0	0	0	0	0	0	0	0	0	0	0	0	0	0	0	0	0	0	0	0	0	0	0
Bacteroides_heparinolyticus										0.992907	0.00292765	0.0196653	0.0291318	0.0171427	0.0588235	0.0666667	0.0588235	0.905027	0.953938	0.94946	Cecum <= Terminal ileum <= Appendix	Bacteroides_heparinolyticus	0	0	0	0	0	0	0	0	0	0	0	0	0	0	0	0	0	0	0	0	0	0	0	0	0	0	0
Anaerotruncus_sp_CAG_528										0.992907	0.0129818	0.0164173	0.0179812	0.015768	0.0588235	0.0666667	0.0588235	0.905027	0.953938	0.94946	Cecum <= Terminal ileum <= Appendix	Anaerotruncus_sp_CAG_528	0	0	0.24626	0.30568	0.22069	0	0	0	0	0	0	0	0	0	0	0	0	0	0	0	0	0	0	0	0	0	0
Prevotella_baroniae										0.992907	0.00611941	0.00980667	0.0303353	0.0156496	0.0588235	0.0666667	0.0588235	0.905027	0.953938	0.94946	Cecum <= Terminal ileum <= Appendix	Prevotella_baroniae	0	0	0	0	0	0	0	0	0	0	0	0	0	0	0	0	0	0	0	0	0	0	0	0	0	0	0
Corynebacterium_argentoratense										0.992907	0.0118471	0.0137973	0.0153435	0.0136571	0.0588235	0.0666667	0.0588235	0.905027	0.953938	0.94946	Cecum <= Terminal ileum <= Appendix	Corynebacterium_argentoratense	0	0	0	0	0	0	0	0	0	0	0	0	0	0	0	0	0	0	0	0	0	0	0	0	0	0	0
Firmicutes_bacterium_CAG_424										0.992907	0.00526941	0.00693733	0.00787	0.00668224	0.0588235	0.0666667	0.0588235	0.905027	0.953938	0.94946	Cecum <= Terminal ileum <= Appendix	Firmicutes_bacterium_CAG_424	0	0	0	0	0	0	0	0	0	0	0	0	0	0	0	0	0	0	0	0	0	0	0	0	0	0	0
Clostridium_spiroforme										0.992907	0.00181353	0.00159933	0.00139765	0.00160367	0.0588235	0.0666667	0.0588235	0.94946	0.953938	0.905027	Terminal ileum <= Cecum <= Appendix	Clostridium_spiroforme	0	0	0.02399	0.02376	0.03083	0	0	0	0	0	0	0	0	0	0	0	0	0	0	0	0	0	0	0	0	0	0
Tannerella_forsythia										0.992907	8.76471e-05	0.000298	0.000924118	0.000442245	0.0588235	0.0666667	0.0588235	0.905027	0.953938	0.94946	Cecum <= Terminal ileum <= Appendix	Tannerella_forsythia	0	0	0	0	0	0	0	0	0	0	0	0	0	0	0	0	0	0	0	0	0	0	0	0.00149	0	0	0
Desulfovibrio_piger										0.99327	0.0383406	0.03669	0.0337541	0.0362441	0.117647	0.133333	0.117647	0.928452	0.983184	0.91225	Terminal ileum <= Cecum <= Appendix	Desulfovibrio_piger	0	0	0.11708	0	0	0	0	0	0	0	0	0	0	0	0	0.43327	0.47575	0.44879	0	0	0	0	0	0	0	0	0
Dialister_sp_CAG_357										0.997102	0.519663	0.13936	0.518403	0.402807	0.117647	0.133333	0.117647	0.946849	1	0.946849	Cecum <=> Terminal ileum <= Appendix	Dialister_sp_CAG_357	0	0	0	0	0	0	0	0	0	0.01789	0	0	0	0	0	2.07251	1.47949	1.51394	0	7.33336	7.32033	0	0	0	0	0	0
Parabacteroides_johnsonii										0.997102	0.0849876	0.0625113	0.103185	0.0844206	0.117647	0.133333	0.117647	0.946849	1	0.946849	Cecum <=> Terminal ileum <= Appendix	Parabacteroides_johnsonii	0	0	0	0	0	0	0	0	0	0	0	0	0	0	0	0.8924	1.52756	1.15836	0	0	0	0	0	0	0	0	0
Faecalicoccus_pleomorphus										0.998222	0.0159112	0.01704	0.0167582	0.0165506	0.0588235	0.0666667	0.0588235	0.952429	0.976959	0.974717	Cecum <= Terminal ileum <= Appendix	Faecalicoccus_pleomorphus	0	0	0.2556	0.28489	0.27049	0	0	0	0	0	0	0	0	0	0	0	0	0	0	0	0	0	0	0	0	0	0
Clostridium_sp_CAG_253										0.998222	0.0265447	0.000626667	0.01139	0.0133529	0.0588235	0.0666667	0.0588235	0.974717	0.976959	0.952429	Terminal ileum <= Cecum <= Appendix	Clostridium_sp_CAG_253	0	0	0	0	0	0	0	0	0	0	0	0	0	0	0	0.0094	0.19363	0.45126	0	0	0	0	0	0	0	0	0
Bacteroides_faecis_CAG_32										0.998222	0.00677471	0.00606	0.0103988	0.00781327	0.0588235	0.0666667	0.0588235	0.952429	0.976959	0.974717	Cecum <= Terminal ileum <= Appendix	Bacteroides_faecis_CAG_32	0	0	0	0	0	0	0	0	0	0	0	0	0	0	0	0	0	0	0	0	0	0	0	0	0	0	0
Ottowia_sp_oral_taxon_894										0.998222	0.00921059	0.003588	0.00621882	0.00645143	0.0588235	0.0666667	0.0588235	0.974717	0.976959	0.952429	Terminal ileum <= Cecum <= Appendix	Ottowia_sp_oral_taxon_894	0	0	0	0	0	0	0	0	0	0	0	0	0	0	0	0	0	0	0	0	0	0	0	0	0	0	0
Megasphaera_elsdenii										0.998222	0.00862824	0.000324667	0.00915647	0.00626959	0.0588235	0.0666667	0.0588235	0.952429	0.976959	0.974717	Cecum <= Terminal ileum <= Appendix	Megasphaera_elsdenii	0	0	0.00487	0	0	0	0	0	0	0	0	0	0	0	0	0	0	0	0	0	0	0	0	0	0	0	0
Lachnoclostridium_sp_An138										0.998222	0.0104259	0.000170667	0.00383941	0.00500143	0.0588235	0.0666667	0.0588235	0.974717	0.976959	0.952429	Terminal ileum <= Cecum <= Appendix	Lachnoclostridium_sp_An138	0	0	0	0	0	0	0	0	0	0	0	0	0.00256	0.06527	0.17724	0	0	0	0	0	0	0	0	0	0	0	0
Pediococcus_acidilactici										0.998222	0.00292	0.00234867	0.00234294	0.0025449	0.0588235	0.0666667	0.0588235	0.974717	0.976959	0.952429	Terminal ileum <= Cecum <= Appendix	Pediococcus_acidilactici	0	0	0.03523	0.03983	0.04964	0	0	0	0	0	0	0	0	0	0	0	0	0	0	0	0	0	0	0	0	0	0
Lactonifactor_longoviformis										0.998222	0.00136412	3.8e-05	0.000300588	0.000589184	0.0588235	0.0666667	0.0588235	0.974717	0.976959	0.952429	Terminal ileum <= Cecum <= Appendix	Lactonifactor_longoviformis	0	0	0	0	0	0	0	0	0	0	0	0	0	0.00511	0.02319	0	0	0	0	0	0	0	0	0	0	0	0
Streptococcus_sp_oral_taxon_056										0.998222	0.00107588	0.000103333	0.0004	0.000543673	0.0588235	0.0666667	0.0588235	0.974717	0.976959	0.952429	Terminal ileum <= Cecum <= Appendix	Streptococcus_sp_oral_taxon_056	0	0	0	0	0	0	0	0	0	0	0	0	0	0	0	0	0	0	0	0	0	0	0	0	0	0	0
[truncated: 22 more columns]

## Sheet: sTable7.GO
Maaslin2									sTable7.GO pathways
feature	metadata	value	coef	stderr	N	N.not.0	pval	qval	ID	Annotation	mean_abundance_Cecum	kw.p	mean_abundance_Cecum	mean_abundance_Appendix	mean_abundance_Terminal ileum	All_mean_abundance	or_Cecum	or_Appendix	or_Terminal ileum	p_Appendix_Cecum	p_Terminal ileum_Cecum	p_Terminal ileum_Appendix	nearby	ID	LW10A	LW12C	LW14A	LW14B	LW14C	LW15A	LW15B	LW15C	LW16B	LW18A	LW18B	LW18C	LW19A	LW19B	LW19C	LW1A	LW1B	LW1C	LW20A	LW20B	LW20C	LW21A	LW21B	LW21C	LW22B
GO.0004643	Group	Group	-1.24236	0.508178	49	49	0.0183	0.120844	GO:0004643	MF#phosphoribosylaminoimidazolecarboxamide formyltransferase activity	29302.8	2.68477e-05	29302.8	6811.15	14305.5	17214.4	1	1	1	7.13283e-06	0.00269448	0.11311	Appendix <= Terminal ileum < Cecum	GO:0004643	8666.71	31511.2	22870.6	18839.1	29434.3	115.614	754.087	30357.6	20631.3	6859.42	17012.5	10268	6213.7	9333.78	26373.3	1114.73	29032.5	16372.8	56.2568	12440.6	29830.8	7406.66	9.95307	22104.8	19.2979
GO.0008733	Group	Group	-1.26292	0.517216	49	47	0.0184334	0.120844	GO:0008733	MF#L-arabinose isomerase activity	17030.3	3.01059e-05	17030.3	3984.29	8364.06	10030	1	1	0.882353	8.57556e-06	0.00239195	0.131036	Appendix <= Terminal ileum < Cecum	GO:0008733	5330.7	16292.9	13758.5	11763.8	18472.8	83.9339	500.241	23768.8	15716.1	10727.6	12787.3	28691	1168.8	5200.79	14229.8	861.839	16391.3	9738.86	27.2396	6155.9	14108.7	4354.06	0	11870.3	0
GO.0008993	Group	Group	-1.24609	0.519247	49	47	0.0204196	0.120844	GO:0008993	MF#rhamnulokinase activity	22112.7	3.457e-05	22112.7	4326.96	11562.9	13007.9	1	1	0.882353	6.57986e-06	0.0091985	0.0471484	Appendix < Terminal ileum < Cecum	GO:0008993	5315.08	22101.1	14098.2	12176.7	18019.4	206.375	1139.92	41207.4	15080	7777.57	24781.4	28729.5	1323.04	5754.53	14339.1	525.878	14600.4	8077.47	66.9741	7335.97	17826.3	5837.42	0	18302.6	0
GO.0042558	Group	Group	-1.20495	0.52619	49	47	0.0265579	0.120844	GO:0042558	BP#pteridine-containing compound metabolic process	22138.5	3.57587e-05	22138.5	5415.95	12066.4	13525	1	1	0.882353	7.05162e-06	0.00798749	0.054385	Appendix <= Terminal ileum < Cecum	GO:0042558	5836.23	20535.6	16849.5	14757.9	23413.5	184.568	904.486	27067.7	22310.4	12406.4	21701.8	29688	8074.83	7392.82	18741.3	1036.83	22925.5	13289.4	35.3772	7964.88	18481.2	4974.89	0	15409.7	0
GO.0016779	Group	Group	-1.45	0.596143	49	49	0.0188654	0.120844	GO:0016779	MF#nucleotidyltransferase activity	184670	4.26353e-05	184670	49771	100132	114045	1	1	1	1.04915e-05	0.00412327	0.103249	Appendix <= Terminal ileum < Cecum	GO:0016779	43977.6	230185	143704	129343	209812	1396.14	5771.81	194281	163324	92272.1	159021	168841	62499.7	65651.4	202651	8214.6	201177	120726	498.211	71321.9	176341	41209.5	8.57143	110196	7.57132
GO.0052381	Group	Group	-1.2778	0.529742	49	47	0.0198172	0.120844	GO:0052381	MF#tRNA dimethylallyltransferase activity	29593.4	4.65787e-05	29593.4	8086.79	15386.3	18080.7	1	1	0.882353	1.35446e-05	0.00280191	0.145021	Appendix <= Terminal ileum < Cecum	GO:0052381	7952.36	29243.4	29040.2	23957.2	38032.2	229.048	706.543	27470.7	22792.4	10025.3	20776.7	31295.5	7235.2	10789.9	31344.1	1145.71	29259	16880.1	115.797	16066.4	38801.2	6354.59	0	15157.5	0
GO.0004373	Group	Group	-1.22217	0.522429	49	47	0.0236156	0.120844	GO:0004373	MF#glycogen (starch) synthase activity	21598	5.34401e-05	21598	5953.84	11941	13458.6	1	1	0.882353	1.4081e-05	0.00382004	0.123123	Appendix <= Terminal ileum < Cecum	GO:0004373	6191.87	23029.5	18066.5	16117.8	26471	207.366	682.672	25835.3	21321.9	12003.6	15103.3	24265.6	5757.76	8457.3	25894.9	1269.86	28930.4	18758.3	46.3686	8579.87	20708	4019.17	0	7680.9	0
GO.0032265	Group	Group	-1.18829	0.517554	49	47	0.0261828	0.120844	GO:0032265	BP#XMP salvage	22563	5.56944e-05	22563	6478.79	12304.2	14080.1	1	1	0.882353	1.59818e-05	0.00315043	0.145449	Appendix <= Terminal ileum < Cecum	GO:0032265	5624.24	24225.8	20472.6	17784.3	28790	292.866	895.217	35112.4	21694.7	21664.5	20746.6	28696.4	11613.8	8922.19	27367.6	1079.29	26423.8	16085.3	68.6971	8919.78	21751	3517.92	0	9031.36	0
GO.0008740	Group	Group	-1.27735	0.552958	49	46	0.0253264	0.120844	GO:0008740	MF#L-rhamnose isomerase activity	18512.6	5.65972e-05	18512.6	3754.93	9804.62	10973.8	1	0.933333	0.882353	1.38627e-05	0.00478963	0.106365	Appendix <= Terminal ileum < Cecum	GO:0008740	3147.89	15218.9	12380.9	11391.8	17996.6	201.163	924.894	26390.7	6278.02	7868.01	32158.7	34738.8	1055.8	3384.47	8845.36	365.302	11534	7837.81	13.0056	6309.64	16776.8	4999.62	0	15226	0
GO.0000310	Group	Group	-1.18992	0.518316	49	47	0.0261972	0.120844	GO:0000310	MF#xanthine phosphoribosyltransferase activity	22836.9	5.97681e-05	22836.9	6530.09	12482	14252.5	1	1	0.882353	1.6844e-05	0.00340426	0.142263	Appendix <= Terminal ileum < Cecum	GO:0000310	5685.11	24241.5	20529.7	17807.9	28806.5	301.562	912.608	35555.9	21720.8	21889.2	22098	29524.3	11613.8	8945.81	27407	1079.29	26432.5	16101.9	68.6971	8919.78	21759.7	3627.81	0	9402.45	0
GO.0006282	Group	Group	-1.29038	0.533315	49	48	0.0194619	0.120844	GO:0006282	BP#regulation of DNA repair	26933.8	5.98196e-05	26933.8	8191.96	14301.1	16813.7	1	1	0.941176	1.80086e-05	0.00291468	0.159672	Appendix <= Terminal ileum < Cecum	GO:0006282	6264.05	41287.8	26128.7	21404.6	36162	271.825	895.193	27173.1	22874	19561.7	21884.9	28103.3	14113.3	10007.2	30181.9	965.517	27845.7	16050	108.966	10164.1	24174.3	5685.55	0	12251.7	9.67742
GO.0003937	Group	Group	-1.24926	0.521668	49	49	0.0206715	0.120844	GO:0003937	MF#IMP cyclohydrolase activity	36886.6	6.22591e-05	36886.6	8317.59	18864.3	21888.3	1	1	1	1.45422e-05	0.00577037	0.0963891	Appendix <= Terminal ileum < Cecum	GO:0003937	10463.3	41306.2	30999	26035.2	41976.1	196.169	1015.46	52500.1	33018.3	5642.56	14762.5	9647.04	6715.19	13538.1	39598.4	1881.53	44877.1	26577.2	56.2568	14213.6	33274	7467.8	9.95307	23707	19.2979
GO.0004342	Group	Group	-1.33922	0.548594	49	48	0.0184599	0.120844	GO:0004342	MF#glucosamine-6-phosphate deaminase activity	38105.7	6.31418e-05	38105.7	9366.91	21276.8	23469.5	1	1	0.941176	1.55472e-05	0.00497633	0.109286	Appendix <= Terminal ileum < Cecum	GO:0004342	10187.7	30825.5	26616.5	23210.1	35060.8	371.543	1532.12	38516.9	23018	25615.7	58825.9	46350.4	3961.06	12086.1	35972.4	810.786	25156.1	13590.7	159.684	13148.2	31072	9670.67	6.25	27957.3	0
GO.0004565	Group	Group	-1.32788	0.563651	49	47	0.0227027	0.120844	GO:0004565	MF#beta-galactosidase activity	113476	6.65532e-05	113476	24690.7	57811.1	66984.5	1	1	0.882353	1.42308e-05	0.00798749	0.0764108	Appendix <= Terminal ileum < Cecum	GO:0004565	24182	172553	102168	99955.2	150557	600.032	3992.83	178929	87891.1	32383.5	54442.5	52334.1	19903.6	44796.4	111476	4743.95	120848	72664	202.872	34923.2	83288.8	17990.8	0	42176.8	0
GO.0003906	Group	Group	-1.35105	0.548958	49	47	0.0175782	0.120844	GO:0003906	MF#DNA-(apurinic or apyrimidinic site) endonuclease activity	14876.4	6.92688e-05	14876.4	2988.43	6660.78	8386.89	1	1	0.882353	1.62644e-05	0.00598467	0.0990476	Appendix <= Terminal ileum < Cecum	GO:0003906	3834.09	20956.3	8163.99	8103.35	12752.7	91.1879	204.292	4736.34	8219.92	2399.74	12662	25848.1	1036.56	4783.23	17708.9	609.732	11997.6	6535.24	34.7471	8670.78	20093.1	2776.1	0	8415.57	0
GO.0019277	Group	Group	-1.31413	0.550571	49	47	0.0210694	0.120844	GO:0019277	BP#UDP-N-acetylgalactosamine biosynthetic process	25892.9	7.11432e-05	25892.9	7545.32	13561	15997.9	1	1	0.882353	2.263e-05	0.00280191	0.179125	Appendix <= Terminal ileum < Cecum	GO:0019277	7684.88	29946.8	21789	17134.5	26607.9	243.961	697.844	29531.4	24726.3	13451.6	17248.1	48143.9	12421.3	9471.1	30610.2	1268.14	28289.8	16232.3	86.7674	9624.21	21812.2	5452.38	0	12585.9	0
GO.0006012	Group	Group	-1.2562	0.54834	49	47	0.0264983	0.120844	GO:0006012	BP#galactose metabolic process	56006.4	7.25759e-05	56006.4	15023.7	31442.2	34938.4	1	1	0.882353	1.6038e-05	0.00743726	0.0850121	Appendix <= Terminal ileum < Cecum	GO:0006012	15377.5	63284.8	52001.8	45347.6	73598	575.831	2264.44	92836.6	54545.3	25309.1	55528.4	77822.7	16001.2	21077.7	59836.7	3148.24	68273.7	40277.8	138.091	18285	43307.8	10127.6	0	24755.6	0
GO.0006044	Group	Group	-1.39973	0.575125	49	48	0.0187974	0.120844	GO:0006044	BP#N-acetylglucosamine metabolic process	61877.5	7.41275e-05	61877.5	15568	33368.5	37810.2	1	1	0.941176	1.59338e-05	0.00827769	0.0786308	Appendix <= Terminal ileum < Cecum	GO:0006044	16611.1	65732.2	47263.4	43809.4	66263.4	332.429	1656.23	50805.4	44717.5	43576.4	69636.2	68510.7	12965.2	23009.3	67298.3	2067.03	49341.5	29270.1	182.869	17583.6	40489.4	14899.9	6.25	43692.8	0
GO.0009026	Group	Group	-1.27965	0.568862	49	47	0.0292049	0.120844	GO:0009026	MF#tagaturonate reductase activity	11030.1	7.44468e-05	11030.1	2294.77	5855.68	6560.83	1	1	0.882353	1.46893e-05	0.0117165	0.0583889	Appendix <= Terminal ileum < Cecum	GO:0009026	2294.3	12384	9692.38	9738.63	15725.7	134.412	626.274	23493.9	6713.17	5643.94	14544.1	3609.11	947.525	3917.38	11568.3	328.317	8620.41	5431.05	4.49438	5158.71	12769.3	1915.95	0	5546.7	0
GO.0000453	Group	Group	-1.20568	0.517262	49	47	0.0240999	0.120844	GO:0000453	BP#enzyme-directed rRNA 2'-O-methylation	25726.8	8.2267e-05	25726.8	6900.46	14553.8	16087.3	1	1	0.882353	1.91641e-05	0.00667553	0.0993652	Appendix <= Terminal ileum < Cecum	GO:0000453	6185.36	28480.3	23586.4	19200.6	30765.4	264.687	906.146	35362.5	25176.4	13482	17265.6	30388.9	7795.28	11642.6	34286.4	1437.09	30111.5	18320	93.85	8994.14	21035.6	4146	0	11205.4	0
GO.0047850	Group	Group	-1.28358	0.523596	49	47	0.0180004	0.120844	GO:0047850	MF#diaminopimelate dehydrogenase activity	14918.7	8.2267e-05	14918.7	2786.54	7442.69	8611.06	1	1	0.882353	1.91641e-05	0.00667553	0.0993652	Appendix <= Terminal ileum < Cecum	GO:0047850	3149.76	19938	12776	11296.5	18107.2	72.8657	432.194	23922.1	12449.1	472.388	5136.17	24596.9	943.103	7260.74	19206.2	453.143	12330.1	6465.38	83.108	6324.1	15604.3	2133.78	0	4936.97	0
GO.0006310	Group	Group	-1.06168	0.426952	49	49	0.0165046	0.120844	GO:0006310	BP#DNA recombination	951634	8.48931e-05	951634	325211	532164	614341	1	1	1	2.33542e-05	0.00428244	0.143117	Appendix <= Terminal ileum < Cecum	GO:0006310	266291	985101	848218	730105	1.15507e+06	27171.7	43666.6	1.11957e+06	782678	776609	918043	970405	488175	378156	1.19433e+06	75366	988480	592329	39625.6	374106	907343	218712	29.4881	471306	28731.5
GO.0015129	Group	Group	-1.29083	0.532148	49	47	0.0191723	0.120844	GO:0015129	MF#lactate transmembrane transporter activity	15414.3	8.9311e-05	15414.3	3474.97	8503.07	9361.65	1	1	0.882353	3.83611e-05	0.00173203	0.278407	Appendix <= Terminal ileum < Cecum	GO:0015129	2239.52	13835	8068.73	6666.08	11131.3	161.106	787.016	11152.5	7773.87	12673.4	39155.1	22470.1	1955.17	2323	6059.72	139.356	5980.6	3090.72	66.3723	4990.99	12176.3	4261.36	0	15222.1	0
GO.0008764	Group	Group	-1.17044	0.489729	49	46	0.0209111	0.120844	GO:0008764	MF#UDP-N-acetylmuramoylalanine-D-glutamate ligase activity	25168.6	8.957e-05	25168.6	8218.34	13139.6	15806.4	1	0.933333	0.882353	3.18156e-05	0.00248704	0.218246	Appendix <= Terminal ileum < Cecum	GO:0008764	6463.67	28599.7	20883.3	16801.1	26003	299.17	621.819	26124.5	21134.1	23294.4	21056.2	28891.9	16042.5	9256.22	26611	1117.37	27115.2	16082.4	87.3929	9449.38	21999.6	5442.53	0	13478.9	0
GO.0006515	Group	Group	-1.18077	0.492597	49	47	0.0205575	0.120844	GO:0006515	BP#protein quality control for misfolded or incompletely synthesized proteins	26553.9	9.36506e-05	26553.9	8885.4	14140.6	16838.5	1	1	0.882353	3.81041e-05	0.00195689	0.262578	Appendix <= Terminal ileum < Cecum	GO:0006515	7292.39	29189.7	24348.8	20257.8	31804.1	268.878	873.486	29755.1	18729.9	28141.2	25442	33913	15157.5	9311.79	26038	997.365	27213.2	15643.6	116.279	12634.5	32105.6	5687.22	0	11686.6	0
GO.0046110	Group	Group	-1.27883	0.533931	49	47	0.0206522	0.120844	GO:0046110	BP#xanthine metabolic process	19785.6	9.72137e-05	19785.6	4873.85	10251.7	11913.1	1	1	0.882353	2.58773e-05	0.00497523	0.136867	Appendix <= Terminal ileum < Cecum	GO:0046110	5144.32	24484.1	19791.6	17784.7	28670.4	145.582	655.282	31271.8	21627	5781	5179.84	21775.3	9687.35	9250.48	27785.1	1050.67	24776.7	14829.9	55.9044	8964.28	21923.1	2492.77	0	5124.08	0
GO.0070677	Group	Group	-1.19575	0.514711	49	47	0.0245488	0.120844	GO:0070677	MF#rRNA (cytosine-2'-O-)-methyltransferase activity	24533.2	9.75317e-05	24533.2	6641.06	14004.3	15403.1	1	1	0.882353	2.2552e-05	0.00743726	0.0996837	Appendix <= Terminal ileum < Cecum	GO:0070677	5539.58	26058.9	23036.5	18794.7	30200.6	264.687	906.146	35340.8	23882.2	13417.6	16975	30375.5	7711.36	11035.1	31415.4	1351.75	28247.1	17379.5	93.85	8654.71	20294.5	3974.38	0	10514	0
GO.0004335	Group	Group	-1.23471	0.538704	49	47	0.0264304	0.120844	GO:0004335	MF#galactokinase activity	20965.2	9.7571e-05	20965.2	5511.88	11888	13085.3	1	1	0.882353	2.09732e-05	0.00952577	0.0811573	Appendix <= Terminal ileum < Cecum	GO:0004335	5502.81	19198.1	18238.4	15899.4	26203.9	202.563	862.844	29796.3	17809.4	10995.8	27234.6	29039.7	2067.64	7767.22	20207.6	1010.76	23343.7	14332	45.729	7175.65	17926.7	4658.76	0	12115.2	0
GO.0004399	Group	Group	-1.3536	0.594676	49	47	0.0274335	0.120844	GO:0004399	MF#histidinol dehydrogenase activity	19937.7	9.76273e-05	19937.7	5700.24	10925.7	12452.7	1	1	0.882353	2.76155e-05	0.00428145	0.153766	Appendix <= Terminal ileum < Cecum	GO:0004399	5338.74	19741	17973.2	16509.7	25130.6	153.603	619.067	24837.6	21456.8	17297.5	16970.9	25390.5	9246.53	9739.69	24762	994.752	20551.3	13393.1	27.762	9948.06	25329	4355.78	0	11681.2	0
GO.0004588	Group	Group	-1.31174	0.546118	49	48	0.0203138	0.120844	GO:0004588	MF#orotate phosphoribosyltransferase activity	26549.1	0.000102476	26549.1	8833.43	14452.2	16929	1	1	0.941176	3.76122e-05	0.00248958	0.232823	Appendix <= Terminal ileum < Cecum	GO:0004588	7477.41	31047.3	23502.1	18784.2	29806.3	290.057	825.624	30984	24208.3	22939.8	18960.6	27831.2	17848.3	9334.93	27447.8	1326.27	32576.3	19291.3	112.484	12745	29326	5431.22	0	13543	6.08519
GO.0043768	Group	Group	-1.24974	0.534176	49	47	0.0236062	0.120844	GO:0043768	MF#S-ribosylhomocysteine lyase activity	20394.2	0.000102972	20394.2	5098.62	10909.6	12421.3	1	1	0.882353	2.55249e-05	0.00620745	0.118668	Appendix <= Terminal ileum < Cecum	GO:0043768	3341.6	26631.4	16332.9	14634.2	24355.4	216.685	675.429	29912	16948.6	19439.2	22011.9	33557.9	2989.13	7159.2	22142.5	1018.82	24152.6	14373.4	89.9547	6510.59	14142.3	3071.3	0	9150.46	0
GO.0016861	Group	Group	-1.19003	0.525727	49	47	0.0282578	0.120844	GO:0016861	MF#intramolecular oxidoreductase activity, interconverting aldoses and ketoses	11289.7	0.000112114	11289.7	2281.19	6162.32	6753.1	1	1	0.882353	2.11921e-05	0.0186462	0.0483684	Appendix < Terminal ileum < Cecum	GO:0016861	2195.43	14031.8	8535.98	8834.16	13186.9	134.82	761.593	21913.1	9223.95	3936.23	16725.5	11007.2	2029.4	3527.02	9065.85	112.428	5544.44	2892.28	21.3978	1471.47	3427.74	2583.81	0	6380.33	0
GO.0004612	Group	Group	-1.07843	0.459082	49	47	0.0230743	0.120844	GO:0004612	MF#phosphoenolpyruvate carboxykinase (ATP) activity	30505.6	0.000113109	30505.6	7464.81	18447.4	19268.8	1	1	0.882353	2.48337e-05	0.00952577	0.0879994	Appendix <= Terminal ileum < Cecum	GO:0004612	6925.04	29639.1	20984.2	18517.9	30337.2	352.04	2243.51	43089.7	23311	18070.5	55361.6	34412.3	6926.95	10294.5	28269.2	1213	29691.3	18222.9	95.3624	8739.42	20480.3	6451.16	0	18268.6	0
GO.0003961	Group	Group	-1.28356	0.547462	49	47	0.0233252	0.120844	GO:0003961	MF#O-acetylhomoserine aminocarboxypropyltransferase activity	31939.7	0.000113852	31939.7	6740.33	18075.6	19415.6	1	1	0.882353	2.29443e-05	0.013415	0.0657562	Appendix <= Terminal ileum < Cecum	GO:0003961	7223.97	42272.7	35233.7	29779.8	48650.8	222.453	968.489	49315.4	36799.9	835.815	5417.34	25565.5	2445.15	16520.3	43409.8	2029.83	41808.6	25513.5	54.1958	11591	26268.1	4823.12	0	11096.9	0
GO.0015297	Group	Group	-1.45085	0.618458	49	48	0.0232507	0.120844	GO:0015297	MF#antiporter activity	319918	0.000115338	319918	82359.4	179683	198543	1	1	0.941176	2.46754e-05	0.0105728	0.0814356	Appendix <= Terminal ileum < Cecum	GO:0015297	79193.1	386326	296860	263912	432332	2860.54	13104.8	543211	361136	130501	185043	250328	69505.8	147641	442061	20462.8	424294	261044	656.752	93787.7	221850	56708.5	0	133160	12.4648
GO.0019478	Group	Group	-1.33825	0.533335	49	48	0.0156057	0.120844	GO:0019478	BP#D-amino acid catabolic process	21432.1	0.000117345	21432.1	7551.54	10831	13505	1	1	0.941176	6.33311e-05	0.00135231	0.369632	Appendix <= Terminal ileum < Cecum	GO:0019478	4902.63	24795.4	18687.9	14089.4	24285.6	204.331	619.254	25614.9	16400.7	18309	15123.7	30133.5	17747.4	7597.08	25080.9	896.668	24607.5	14054.8	77.3634	9215.46	22532.3	4618.94	6.99301	7855.33	0
GO.0004793	Group	Group	-1.19473	0.516565	49	47	0.0251577	0.120844	GO:0004793	MF#threonine aldolase activity	10495.2	0.000118698	10495.2	2230.21	4675.08	5945.89	1	1	0.882353	3.01747e-05	0.00620745	0.127902	Appendix <= Terminal ileum < Cecum	GO:0004793	2797.72	9415.72	6301.3	6101.61	9843.54	44.3908	161.926	6987.21	9290.85	5205.14	10845.5	27481.3	3809.8	5072.6	13826.3	502.857	9784.9	6450.17	22.5315	5994.15	14602.5	2176.92	0	7028.3	0
GO.0004034	Group	Group	-1.38001	0.561106	49	48	0.0176507	0.120844	GO:0004034	MF#aldose 1-epimerase activity	37546.8	0.000118753	37546.8	9949.58	20574	23210.2	1	1	0.941176	3.01888e-05	0.00620877	0.127912	Appendix <= Terminal ileum < Cecum	GO:0004034	9142.17	36822.5	28889.3	27155.2	43437	366.773	1271.8	36206.7	23472.3	17851.7	48378.6	63869.5	7031.03	10882.6	33539.7	1137.74	32999.7	19585.7	56.3141	8291.88	20943.6	9872.61	0	23654.8	6.88073
GO.0005997	Group	Group	-1.01973	0.447788	49	44	0.0273639	0.120844	GO:0005997	BP#xylulose metabolic process	9600.36	0.000121172	9600.36	1603.25	5512.57	5734.05	1	0.8	0.882353	2.37774e-05	0.0157908	0.0588873	Appendix <= Terminal ileum < Cecum	GO:0005997	2979.41	7904.53	4912.78	3904.83	6132.78	78.0697	683.899	33494.4	10321.5	3384.37	7298.11	22536.6	888.906	2633.86	8805.09	598.397	10247.4	6117.47	0	1176.21	2568.9	1563.31	0	5174.62	0
GO.0019281	Group	Group	-1.16623	0.509288	49	47	0.0265607	0.120844	GO:0019281	BP#L-methionine biosynthetic process from homoserine via O-succinyl-L-homoserine and cystathionine	20037.2	0.000122943	20037.2	4989.92	11356.1	12419.1	1	1	0.882353	2.78999e-05	0.00888129	0.0976284	Appendix <= Terminal ileum < Cecum	GO:0019281	5279.16	21985.8	17709.7	15672	24663.4	269.308	895.227	28329.2	18878.4	12337.2	22482.3	31669.5	5456.63	7349.33	23586.3	975.129	22549.9	12698	31.0555	3841.61	8225.92	3371.79	0	9769.89	0
GO.0046912	Group	Group	-1.24984	0.548637	49	47	0.0273116	0.120844	GO:0046912	MF#acyltransferase activity, acyl groups converted into alkyl on transfer	18603.4	0.000124576	18603.4	4438.81	11212.8	11703.2	1	1	0.882353	2.57888e-05	0.0125403	0.0733741	Appendix <= Terminal ileum < Cecum	GO:0046912	5294.42	30910.6	19540.7	17566.5	28299	67.4896	471.655	23946.3	24658.4	6604.27	7741.19	19802.6	4175.29	7655.79	19593.8	1564.1	32897.7	20565.6	14.789	4964.56	10781.3	3057.34	0	7663.52	0
GO.0003872	Group	Group	-1.36791	0.582519	49	48	0.0231204	0.120844	GO:0003872	MF#6-phosphofructokinase activity	70931	0.000124633	70931	17277.5	40795.9	44051.4	1	1	0.941176	2.5801e-05	0.0125426	0.0733814	Appendix <= Terminal ileum < Cecum	GO:0003872	17676	91831.9	65312.1	59029.4	95549.1	584.793	2278.81	96986.9	67790.4	28451.5	47359.2	42734.1	6121.65	32919.8	87293.7	3322.97	79351	48431.8	139.714	17780	40997.3	13228.6	0	33852.2	7.35294
GO.0006002	Group	Group	-1.41751	0.591604	49	48	0.0206061	0.120844	GO:0006002	BP#fructose 6-phosphate metabolic process	74155.7	0.000125137	74155.7	18517.5	41110.3	45658.9	1	1	0.941176	2.97807e-05	0.00770953	0.110664	Appendix <= Terminal ileum < Cecum	GO:0006002	19425.8	100570	71614.6	65032.5	105224	526.988	2042.33	93258.9	72503.9	22646.7	25617.8	31789.8	10452.5	35201.9	93019.6	3341.42	82033.2	49698.8	139.43	26409.8	62111	13275.1	5.90161	29797.3	0
GO.0009341	Group	Group	-1.28193	0.552933	49	47	0.0248262	0.120844	GO:0009341	CC#beta-galactosidase complex	75458.8	0.000125534	75458.8	17405.8	38996.5	45037.3	1	1	0.882353	2.771e-05	0.00986339	0.0904792	Appendix <= Terminal ileum < Cecum	GO:0009341	18055.4	124493	70215	66780.2	99998.9	315.196	2323.4	100251	61080.8	24639.8	29171.4	18030.2	14447.1	30033.4	71771.1	3619.13	92042.1	54946.6	154.221	27429.2	65664.4	13205.6	0	27109.5	0
GO.0008930	Group	Group	-1.21967	0.546462	49	48	0.0304244	0.120844	GO:0008930	MF#methylthioadenosine nucleosidase activity	20116.5	0.000126473	20116.5	4712.49	10783.9	12163.1	1	1	0.941176	2.56247e-05	0.0138747	0.0677202	Appendix <= Terminal ileum < Cecum	GO:0008930	3357.19	26468.1	16059.8	12414.4	19424.7	291.416	838.816	28568.9	17114.6	12110.3	21483.3	36169	1320.6	6468.03	21226.8	866.798	21028.5	12061.9	66.9957	4683.29	7398.75	3677	14.3134	9840.19	0
GO.0009164	Group	Group	-1.21967	0.546462	49	48	0.0304244	0.120844	GO:0009164	BP#nucleoside catabolic process	20116.5	0.000126473	20116.5	4712.49	10783.9	12163.1	1	1	0.941176	2.56247e-05	0.0138747	0.0677202	Appendix <= Terminal ileum < Cecum	GO:0009164	3357.19	26468.1	16059.8	12414.4	19424.7	291.416	838.816	28568.9	17114.6	12110.3	21483.3	36169	1320.6	6468.03	21226.8	866.798	21028.5	12061.9	66.9957	4683.29	7398.75	3677	14.3134	9840.19	0
GO.0006166	Group	Group	-1.26314	0.534902	49	48	0.0224006	0.120844	GO:0006166	BP#purine ribonucleoside salvage	66053.3	0.000128505	66053.3	19838.7	35972	41469.6	1	1	0.941176	3.61227e-05	0.00497633	0.158069	Appendix <= Terminal ileum < Cecum	GO:0006166	14475.9	78400.8	60829.4	45219.1	73862.1	943.313	2446.51	79027.3	58845.8	54809.8	73073.6	97908.4	28084.8	22949.1	74265.4	3161.74	72459.6	42396.8	128.245	22940.9	54845.4	11613.1	0	29662.3	24.087
GO.0009166	Group	Group	-1.4578	0.629114	49	47	0.0248974	0.120844	GO:0009166	BP#nucleotide catabolic process	64082.5	0.000128508	64082.5	16487	31979.6	38374.7	1	1	0.882353	3.84902e-05	0.00428145	0.176879	Appendix <= Terminal ileum < Cecum	GO:0009166	15796.9	52764.8	46348.6	37538.7	61407.1	665.435	1754.87	46482.1	41337.1	49622.4	96081.4	102724	14078.7	17572.8	50094.2	2201.72	60036.2	33769.3	117.341	22624.5	55519.3	12952.8	0	47632.7	0
GO.0004126	Group	Group	-1.25021	0.514026	49	47	0.0188704	0.120844	GO:0004126	MF#cytidine deaminase activity	19094.8	0.000128508	19094.8	5467.66	10221.5	11844.7	1	1	0.882353	3.84902e-05	0.00428145	0.176879	Appendix <= Terminal ileum < Cecum	GO:0004126	5017.7	22394.8	16059.5	12492.1	19750.5	180.648	314.897	12642.4	13139.8	12155.1	22710.2	34531.6	3549.99	7727.71	24320.6	928.901	20638.8	12265.5	92.721	7259.59	16769.5	3596.89	0	9555.83	0
GO.0008881	Group	Group	-1.3228	0.562656	49	48	0.0229697	0.120844	GO:0008881	MF#glutamate racemase activity	24901	0.000131653	24901	7028.35	13596.6	15507.9	1	1	0.941176	3.36499e-05	0.00643902	0.131244	Appendix <= Terminal ileum < Cecum	GO:0008881	5446.67	25535.9	18732.3	14237.7	23656.5	277.132	1030.9	31646.6	19827.2	20398.3	23666.7	26439.9	6333.48	9399.92	25281.1	954.93	22505.5	12429.1	62.9399	8857.55	21127.4	5591.66	4.64396	15400.4	0
GO.0004659	Group	Group	-1.3448	0.57193	49	48	0.0229506	0.120844	GO:0004659	MF#prenyltransferase activity	28887.9	0.000132292	28887.9	6982.35	15246.6	17449.4	1	1	0.941176	2.71604e-05	0.0134174	0.071534	Appendix <= Terminal ileum < Cecum	GO:0004659	6096.41	26437.7	21668.7	19071.7	30166.7	383.593	985.424	33766.9	22331.1	18522	38087.1	89225.3	3874.21	9893.03	28522.1	1115.65	28976.2	17196.9	80.0168	8757.53	20570.8	5736.4	4.0107	13285.7	0
GO.0008994	Group	Group	-1.37085	0.583248	49	47	0.0230035	0.120844	GO:0008994	MF#rhamnulose-1-phosphate aldolase activity	18010.8	0.000132981	18010.8	2946.48	7761.86	9843.52	1	1	0.882353	3.82324e-05	0.00479285	0.16549	Appendix <= Terminal ileum < Cecum	GO:0008994	2932.56	15168.1	8310.77	7782.82	11416.9	93.6484	338.069	5956.37	3611.18	7802.7	39657.3	105746	932.063	3528	9218.49	154.484	6627.14	3265.17	6.20778	4524.95	12255.6	3716.25	0	10112	0
GO.0043952	Group	Group	-1.2421	0.513346	49	47	0.0194588	0.120844	GO:0043952	BP#protein transport by the Sec complex	84527.9	0.000133518	84527.9	28534.3	43321.6	53090.9	1	1	0.882353	6.6053e-05	0.00166252	0.344546	Appendix <= Terminal ileum < Cecum	GO:0043952	21693.7	95811.2	69443.9	55888.2	93352.9	1067.78	2831.68	110087	62011.4	90258.4	72127.4	132001	57169	26577.7	93395.2	3121.36	89780.4	54527.5	311.163	30941.9	75254.5	17217.1	0	36324.5	0
GO.0019569	Group	Group	-1.29338	0.579579	49	47	0.0304494	0.120844	GO:0019569	BP#L-arabinose catabolic process to xylulose 5-phosphate	12918.9	0.000134068	12918.9	2951.97	7042.34	7828.98	1	1	0.882353	2.69626e-05	0.0148281	0.065984	Appendix <= Terminal ileum < Cecum	GO:0019569	4176.9	16037	12461.7	11380.8	18050.6	39.6526	160.668	5930.03	13256.3	5801.93	11524.9	25925.7	1051.75	4597.21	13035.7	830.988	16681.1	9935.8	5.25188	6093.98	13919.5	2254.89	0	6223.02	0
GO.0015379	Group	Group	-1.30232	0.520965	49	47	0.0159738	0.120844	GO:0015379	MF#potassium:chloride symporter activity	24586.2	0.000135115	24586.2	7769.28	11847.2	15018.5	1	1	0.882353	7.84751e-05	0.00129663	0.404039	Appendix <= Terminal ileum < Cecum	GO:0015379	6070.99	27904.4	23580.4	18657	30442	213.834	478.903	21856.6	19010	19366.1	16445.6	44118.4	4384.18	9986.5	29619.4	1107.51	28127.5	16734.9	90.495	6951.48	16498.5	4692.06	0	10624.9	0
GO.0030435	Group	Group	-1.24792	0.550014	49	47	0.0279083	0.120844	GO:0030435	BP#sporulation resulting in formation of a cellular spore	84661	0.000135975	84661	16656.6	45133.2	50129.6	1	1	0.882353	2.89667e-05	0.0117165	0.0816991	Appendix <= Terminal ileum < Cecum	GO:0030435	22768.1	80259.4	66337.2	59290.5	101205	890.99	4154.91	202001	104574	8933.25	24370.2	121545	5881.61	42628	150475	7140.69	138415	90262.2	75.0805	23345.7	53302.5	10366.2	0	25249.4	0
GO.0008736	Group	Group	-1.16951	0.518639	49	47	0.0288337	0.120844	GO:0008736	MF#L-fucose isomerase activity	24686.9	0.000138232	24686.9	5320.85	13127.2	14748	1	1	0.882353	2.87699e-05	0.0129712	0.0755147	Appendix <= Terminal ileum < Cecum	GO:0008736	6776.84	36248.8	14729	13772.2	21550.8	178.603	1006.82	41180.8	21432.3	14071.3	21680.6	8442.75	1516.13	7460.38	22003.9	989.5	22552.1	12780.5	31.0213	7199.51	16556.1	5066.78	0	13578	0
GO.0008874	Group	Group	-1.21973	0.533427	49	47	0.0267699	0.120844	GO:0008874	MF#gluconate 5-dehydrogenase activity	20661.4	0.000139191	20661.4	3749.68	11799.9	12410	1	1	0.882353	2.62344e-05	0.0218758	0.0472347	Appendix < Terminal ileum < Cecum	GO:0008874	3122.39	25090	14610.2	14532.7	21461.3	274.669	1135.12	33613.3	14203.7	8984.74	39411.7	60485.1	1273.58	6149.94	15773.7	508.412	16942.8	10600.5	65.4361	6867.32	17218	3049.36	0	7311.32	0
GO.0008742	Group	Group	-1.26416	0.520928	49	48	0.0191237	0.120844	GO:0008742	MF#L-ribulose-phosphate 4-epimerase activity	30224.9	0.000141758	30224.9	6379.45	14845.8	17589.7	1	1	0.941176	4.56709e-05	0.00382094	0.20195	Appendix <= Terminal ileum < Cecum	GO:0008742	5999.91	19351.1	12590.9	10201.5	15505.8	371.961	1434.89	36771.6	11414.7	33323.8	71312.7	104421	3533.43	4836.65	15387.8	740.592	15230.9	8508.88	52.1607	7073.02	16879.9	6916.55	0	24185	15.333
GO.0046348	Group	Group	-1.21145	0.524683	49	47	0.0253928	0.120844	GO:0046348	BP#amino sugar catabolic process	9803.71	0.000144182	9803.71	2580.31	5359.79	6050.7	1	1	0.882353	3.51448e-05	0.00770797	0.119402	Appendix <= Terminal ileum < Cecum	GO:0046348	3011.51	13869.8	7168.81	6859.96	10013.9	151.184	526.645	18699.3	5591.71	9529.21	16002.5	10323.8	3269.71	1785.03	5588.13	141.117	5174.51	2827.52	11.6406	5215.64	13037.8	1746.59	0	5166.88	0
GO.0006064	Group	Group	-1.32988	0.559057	49	47	0.021484	0.120844	GO:0006064	BP#glucuronate catabolic process	41160.8	0.000147754	41160.8	10209.5	21600.3	24899.6	1	1	0.882353	3.49083e-05	0.0085739	0.111002	Appendix <= Terminal ileum < Cecum	GO:0006064	7961.66	41415.3	31094.7	29548.3	44730.5	401.652	2368.43	79345.6	27815.9	41516.9	54591.7	60005.7	13881.2	11904.6	33816	1120.71	30653.7	20524.5	102.605	11000.7	26999.4	7973.11	0	23562.2	0
GO.0043169	Group	Group	-1.2873	0.558185	49	48	0.0255561	0.120844	GO:0043169	MF#cation binding	28509.9	0.000148118	28509.9	7712.03	16189.4	17868.7	1	1	0.941176	3.25297e-05	0.0109432	0.0907828	Appendix <= Terminal ileum < Cecum	GO:0043169	7969.16	27455.2	29350.3	24680.6	39032.4	303.607	1305.37	46809.9	28221.6	15251.9	29990	29585.2	6681.53	11199.9	34519.3	1790.59	35469.8	21253.5	63.4005	10395.1	25079.1	5704.92	5.36913	15434.7	0
GO.0046496	Group	Group	-1.27435	0.530642	49	48	0.0203338	0.120844	GO:0046496	BP#nicotinamide nucleotide metabolic process	16429.7	0.000149138	16429.7	5052.2	8571.76	10220.6	1	1	0.941176	5.44441e-05	0.00303084	0.243927	Appendix <= Terminal ileum < Cecum	GO:0046496	4068.83	17758.3	13560.2	11263.2	18332.7	112.076	551.965	23147.3	14678.9	16700.4	12149.5	30695.2	10230.2	6431.39	17269	675.435	14891	8097.22	67.1532	6919.46	16344.6	3133.76	0	7350.42	8.41149
GO.0009011	Group	Group	-1.2568	0.545358	49	47	0.0256577	0.120844	GO:0009011	MF#starch synthase activity	24062.8	0.000154345	24062.8	6793.05	13214.1	15012.3	1	1	0.882353	3.44399e-05	0.0105708	0.0956072	Appendix <= Terminal ileum < Cecum	GO:0009011	6541.13	21701.7	18769.5	16937	26921.4	244.167	859.097	28460.7	20733.5	19875.6	26940.3	31070	5818.73	8353.99	26220.4	1218.2	29352.4	18779.1	14.8738	8003.3	18547.5	5209.17	0	14835.8	0
GO.0033201	Group	Group	-1.2568	0.545358	49	47	0.0256577	0.120844	GO:0033201	MF#alpha-1,4-glucan synthase activity	24062.8	0.000154345	24062.8	6793.05	13214.1	15012.3	1	1	0.882353	3.44399e-05	0.0105708	0.0956072	Appendix <= Terminal ileum < Cecum	GO:0033201	6541.13	21701.7	18769.5	16937	26921.4	244.167	859.097	28460.7	20733.5	19875.6	26940.3	31070	5818.73	8353.99	26220.4	1218.2	29352.4	18779.1	14.8738	8003.3	18547.5	5209.17	0	14835.8	0
GO.0015450	Group	Group	-1.27958	0.532172	49	48	0.0201902	0.120844	GO:0015450	MF#protein-transporting ATPase activity	92469.3	0.000154919	92469.3	31647.7	48554.5	58614.7	1	1	0.941176	6.47983e-05	0.00239257	0.291683	Appendix <= Terminal ileum < Cecum	GO:0015450	25608.4	99740.2	80702.3	60411.4	101214	1183.45	3044.98	124451	74314.3	86846.6	78534.9	113163	52577.8	29427.9	105527	4357.15	103239	59210.8	295.901	31474	77069.7	20872	0	44287.6	37.6526
GO.0019317	Group	Group	-1.23637	0.567021	49	46	0.0342641	0.120844	GO:0019317	BP#fucose catabolic process	15059.9	0.000154998	15059.9	2631.05	7904.6	8772.69	1	0.933333	0.882353	2.90247e-05	0.0247888	0.0446873	Appendix < Terminal ileum < Cecum	GO:0019317	2169.06	21956.4	11091.8	11197.5	16545.3	152.645	589.138	20646.7	13211.1	5933.03	19206.9	47636.2	811.511	4799.14	11683.9	820.601	17473.1	10550.7	0	2107.69	4276.08	1669.27	0	5489.72	0
GO.0008152	Group	Group	-1.3834	0.586059	49	49	0.0224509	0.120844	GO:0008152	BP#metabolic process	146192	0.000156904	146192	40638.2	84144.6	92353.1	1	1	1	4.20147e-05	0.00620877	0.148048	Appendix <= Terminal ileum < Cecum	GO:0008152	30314.6	153348	111957	107784	171983	2128.11	5847.65	137377	96182.1	137568	261873	126374	44550.3	48765.4	128085	3973.99	126192	94504.2	254.066	37485	87245.1	37783.6	8.06452	109658	18.1818
GO.0052856	Group	Group	-1.19444	0.53575	49	47	0.0305988	0.120844	GO:0052856	MF#NADHX epimerase activity	17238.9	0.000160806	17238.9	4508.94	9882.76	10789.9	1	1	0.882353	3.6473e-05	0.0102116	0.100644	Appendix <= Terminal ileum < Cecum	GO:0052856	4135.09	17719.6	16183.7	13597.5	23302.6	127.848	707.805	25897.9	17615.2	10787	13849.5	6083.75	5328.28	8383.08	21535	706.05	15300.8	8670.27	67.1532	7037.78	16608.5	3388.29	0	8818.2	0
GO.0003861	Group	Group	-1.23293	0.498441	49	47	0.017047	0.120844	GO:0003861	MF#3-isopropylmalate dehydratase activity	58214	0.000162118	58214	18336	30536.5	36404	1	1	0.882353	6.43481e-05	0.0026938	0.275327	Appendix <= Terminal ileum < Cecum	GO:0003861	13248.6	58321.6	47713.1	37425.8	61111.6	649.255	1800.16	59730.7	40843.4	62372.1	54906.2	67801	42625	19853.6	59889.4	2298.21	55684.1	31887.2	1069.68	17848.5	43008.4	19230.7	0	41112.7	0
GO.0102500	Group	Group	-1.14571	0.540848	49	48	0.0394597	0.120844	GO:0102500	MF#beta-maltose 4-alpha-glucanotransferase activity	20221.9	0.000162867	20221.9	4314.07	11963.6	12487	1	1	0.941176	2.95787e-05	0.0413097	0.0277311	Appendix < Terminal ileum < Cecum	GO:0102500	6106.86	16933	14960.3	12476.2	19801	235.913	709.293	29235.8	24844.5	10031.5	20005.8	9141.74	1663.72	7090.83	22406.2	1497.44	26244.5	16169.1	42.9391	7357.94	16839.7	3965.79	12.0941	15737.5	0
GO.0004414	Group	Group	-1.22026	0.518992	49	47	0.0229579	0.120844	GO:0004414	MF#homoserine O-acetyltransferase activity	18396.2	0.000162904	18396.2	5704.66	10191.5	11664.5	1	1	0.882353	4.73524e-05	0.00516385	0.173672	Appendix <= Terminal ileum < Cecum	GO:0004414	5411.09	22026.2	18261	15949.8	25139.7	203.949	572.361	24541.6	18979.1	12057.5	12057.6	26883.8	12220	7426.32	23827.5	992.187	24016.3	13656	31.0555	4029.06	8600.17	3573.73	0	7839.06	0
GO.0005978	Group	Group	-1.22491	0.54029	49	47	0.0280229	0.120844	GO:0005978	BP#glycogen biosynthetic process	76770.4	0.000167097	76770.4	18464.3	42626.2	47075.6	1	1	0.882353	3.59846e-05	0.0125403	0.0864243	Appendix <= Terminal ileum < Cecum	GO:0005978	20277	79573.6	62101.6	52581.4	89253.1	815.165	3325.61	146346	90520.1	36352.2	55679.2	98969.8	14875.9	32508.6	105110	4846.35	100722	60948.1	124.522	18532	40656.4	13620.3	0	35541.7	0
GO.0065002	Group	Group	-1.247	0.514518	49	47	0.019269	0.120844	GO:0065002	BP#intracellular protein transmembrane transport	99754.8	0.000167409	99754.8	34930.8	51256.1	63084.6	1	1	0.882353	0.000101803	0.00135193	0.433455	Appendix <= Terminal ileum < Cecum	GO:0065002	25413.7	116020	86468.5	69535.5	114295	1194.54	3084.86	130105	76849.3	105513	72235.1	150528	73329.2	32976.8	112908	4070.2	113250	68150.7	389.377	38946.4	93474.8	19191.2	0	39652.9	0
GO.0006306	Group	Group	-1.28484	0.542347	49	47	0.0219948	0.120844	GO:0006306	BP#DNA methylation	77025.3	0.000168289	77025.3	23263.9	42701.2	48659.4	1	1	0.882353	4.70385e-05	0.00576913	0.16244	Appendix <= Terminal ileum < Cecum	GO:0006306	19389	72559	70160.9	62481.7	98833.3	656.864	1907.51	82669.8	74957.1	48102	43654.9	97734.3	29709.7	38455.6	103969	4173.42	93103	55929.5	277.085	21462.9	52145.5	21975.7	0	46398.9	0
GO.0004016	Group	Group	-1.32981	0.537378	49	48	0.017002	0.120844	GO:0004016	MF#adenylate cyclase activity	27189.8	0.000168364	27189.8	7298.29	13783.3	16449.3	1	1	0.941176	4.70595e-05	0.00577037	0.162451	Appendix <= Terminal ileum < Cecum	GO:0004016	6559.45	25365.5	19017.2	14062.8	22740	299.364	881.06	30993.8	16108.2	24891.4	35888.2	53309.4	4241.47	7935.59	24805.1	816.143	23005.6	13122	75.9032	9276.29	22541.2	5872.55	8.57143	16420.9	0
GO.0006171	Group	Group	-1.30358	0.541246	49	48	0.0199937	0.120844	GO:0006171	BP#cAMP biosynthetic process	24389.8	0.000168364	24389.8	6939.85	12727.7	15001.9	1	1	0.941176	4.70595e-05	0.00577037	0.162451	Appendix <= Terminal ileum < Cecum	GO:0006171	6270.64	24176.9	18481.2	13873.5	22374.2	270.959	821.326	29614.4	16031.1	24298	28368.7	30477.7	4210	7892.64	24492.9	782.389	22439.2	12904.8	75.9032	9261.62	22541.2	5270.85	8.57143	14014.2	0
GO.0008927	Group	Group	-1.17334	0.498135	49	46	0.0227243	0.120844	GO:0008927	MF#mannonate dehydratase activity	29120.9	0.000169658	29120.9	6860.74	15001.4	17408	1	0.933333	0.882353	3.56935e-05	0.013865	0.0799257	Appendix <= Terminal ileum < Cecum	GO:0008927	4965.88	32453	20571.7	20397.2	30144	274.878	1444.67	48410.7	18560.9	30917.8	45644.4	60486.6	8159.57	8738.43	24139.8	741.994	21431.7	14696	68.7163	6904.08	16856	4974.12	0	14479.4	0
GO.0008831	Group	Group	-1.22846	0.529521	49	47	0.0247365	0.120844	GO:0008831	MF#dTDP-4-dehydrorhamnose reductase activity	30423	0.000169884	30423	7169.95	16987.1	18643.3	1	1	0.882353	3.57427e-05	0.0138722	0.0799488	Appendix <= Terminal ileum < Cecum	GO:0008831	5901.95	35867.3	28119.2	24826.2	37941.4	249.58	848.547	31445.4	30676.1	8103.56	24926.7	68309.7	2606.89	12987	34473.1	1850.86	40511.4	27241.8	81.6045	8401.67	20312.8	4731.6	0	9994.73	0
GO.0008745	Group	Group	-1.20672	0.52591	49	47	0.0262723	0.120844	GO:0008745	MF#N-acetylmuramoyl-L-alanine amidase activity	108023	0.000170984	108023	30139.3	62428.1	68362.2	1	1	0.882353	3.83611e-05	0.0109411	0.0982572	Appendix <= Terminal ileum < Cecum	GO:0008745	29847.8	124327	86742.5	73782.1	114117	997.954	4306.25	143887	81943.5	91288.2	113987	63598.2	37793.7	34591.2	114587	3622.47	95193.8	55512.8	183.578	51962.7	129082	24407.8	0	69744.2	0
GO.0051499	Group	Group	-1.32113	0.532454	49	48	0.0167281	0.120844	GO:0051499	MF#D-aminoacyl-tRNA deacylase activity	23545.2	0.000171751	23545.2	7659.84	12205.5	14748.2	1	1	0.941176	6.00947e-05	0.00353888	0.234649	Appendix <= Terminal ileum < Cecum	GO:0051499	5311.86	31157.4	20089.2	15252.1	26427.5	224.267	724.362	27676.4	16842.3	20068.2	18377.8	11766.8	10727	8024.85	26375	878.946	24219.8	13798.7	104.39	9126.49	22287.6	5815.94	6.99301	12285.6	0
GO.0004845	Group	Group	-1.29018	0.541565	49	48	0.0213022	0.120844	GO:0004845	MF#uracil phosphoribosyltransferase activity	29280.4	0.00017228	29280.4	8517.03	16069.8	18341	1	1	0.941176	4.38798e-05	0.00743877	0.135046	Appendix <= Terminal ileum < Cecum	GO:0004845	6675.87	32457.4	24976.3	19501.8	31565.9	376.153	864.737	34837.7	28254.5	17399.5	31124.9	53625.9	10946.3	10557.2	32886.6	1443.92	34894.2	20990.7	102.963	5070.39	10197.8	5553.61	0	17721.3	8.69565
GO.0015594	Group	Group	-1.26401	0.551802	49	47	0.0265118	0.120844	GO:0015594	MF#ABC-type putrescine transporter activity	16737.3	0.000174166	16737.3	4780.54	9153.32	10445.9	1	1	0.882353	4.97703e-05	0.00556061	0.170026	Appendix <= Terminal ileum < Cecum	GO:0015594	3665.11	19917.6	16277.8	13512.9	20927.5	203.52	601.577	24932.6	15700.2	12535.5	13451.4	25718.2	1987	6822.98	21264.9	992.273	21772.1	13041.8	43.1568	3485.62	8080.96	2920.66	0	6293.55	0
GO.0042781	Group	Group	-1.27814	0.51824	49	47	0.0173549	0.120844	GO:0042781	MF#3'-tRNA processing endoribonuclease activity	15842.4	0.00017423	15842.4	4007.97	8622.01	9714.58	1	1	0.882353	4.08861e-05	0.00952577	0.11135	Appendix <= Terminal ileum < Cecum	GO:0042781	3523.47	20484.9	12435.8	11769.8	18880.7	142.968	479.749	27182.3	18546.9	6692.55	5091.46	19147.5	1691.97	7787.36	21081.1	963.966	19167.4	11743.5	81.7135	6772.55	16779.5	2681.48	0	5253.67	0
GO.0004139	Group	Group	-1.3057	0.545924	49	48	0.0208227	0.120844	GO:0004139	MF#deoxyribose-phosphate aldolase activity	31670.4	0.000176873	31670.4	7795.44	15641.2	18800.6	1	1	0.941176	4.35878e-05	0.00827769	0.125792	Appendix <= Terminal ileum < Cecum	GO:0004139	8230.78	26189.1	22044.9	17635.1	27605.3	207.163	793.478	30055.9	20827.5	18458.1	40125.4	121018	3982.44	10983	33220.7	1011.77	25252.9	14388.5	78.5063	8818.58	20547.2	6131.79	10.2041	12177.3	0
GO.0005996	Group	Group	-1.1856	0.514763	49	47	0.0257398	0.120844	GO:0005996	BP#monosaccharide metabolic process	15913.3	0.000182692	15913.3	3116.94	8262.5	9341.68	1	1	0.882353	3.73429e-05	0.0163708	0.0720156	Appendix <= Terminal ileum < Cecum	GO:0005996	3315.57	17947.1	11356.2	10737.5	16415.4	144.914	1082.93	43439.3	14161.1	2362.29	9496.49	3671.21	1070.9	5250.1	13522.7	325.332	10656.1	5255.71	57.8793	2581.35	5417.14	3485.75	0	9398.6	0
GO.0006085	Group	Group	-1.26829	0.535995	49	47	0.0221437	0.120844	GO:0006085	BP#acetyl-CoA biosynthetic process	38535.5	0.000186099	38535.5	11397.2	20976.6	24136	1	1	0.882353	5.23049e-05	0.00598467	0.166438	Appendix <= Terminal ileum < Cecum	GO:0006085	8549.49	41935.1	38917.4	30709.9	48013.9	364.584	1055.07	46861.3	38983	23600.7	30767	71751	11938.6	16704.8	48146.6	1556.93	39057.9	22888.4	111.64	14900.1	34164	6981.32	0	15024.7	0
GO.0008972	Group	Group	-1.20057	0.514625	49	47	0.0239845	0.120844	GO:0008972	MF#phosphomethylpyrimidine kinase activity	21032.7	0.000186199	21032.7	6128.12	10497.1	12814.9	1	1	0.882353	5.56913e-05	0.00516385	0.18599	Appendix <= Terminal ileum < Cecum	GO:0008972	6011.51	20546	12671.1	11559.6	18466.4	242.985	736.243	28822.6	18136.3	18849.9	23714.6	51811.6	8750.15	6536.51	22157	923.513	20644.1	12690	25.4955	8840.52	21636.2	2841.08	0	9190.98	0
GO.0004340	Group	Group	-1.14398	0.507382	49	47	0.0288533	0.120844	GO:0004340	MF#glucokinase activity	25319.4	0.000188311	25319.4	7256.14	14584.4	16065.4	1	1	0.882353	4.58028e-05	0.00888129	0.122935	Appendix <= Terminal ileum < Cecum	GO:0004340	5577.63	24026.1	22369.9	18937.1	32412.6	248.402	885.065	32814.6	26238.9	26572.7	25757.8	34018.5	10656.8	12644.6	35302.3	1034.4	23409.1	14256	55.9828	11129.4	26811.8	4151.78	0	11816.6	0
GO.0003796	Group	Group	-1.22592	0.532525	49	47	0.0258067	0.120844	GO:0003796	MF#lysozyme activity	44110.9	0.000190505	44110.9	10981.9	26225.9	27764.4	1	1	0.882353	4.87894e-05	0.00770797	0.13851	Appendix <= Terminal ileum < Cecum	GO:0003796	10951.3	35913.3	26142.5	22607.4	36525.4	451.985	2349.56	61250.3	33229.8	37485.4	91886.4	80943	12228.7	15532.7	46718.8	1338.69	32604.8	19561.2	143.041	17171.9	42047.9	7819.74	0	27034	0
GO.0043365	Group	Group	-1.28078	0.553729	49	49	0.0251479	0.120844	GO:0043365	MF#[formate-C-acetyltransferase]-activating enzyme activity	54879.2	0.000190588	54879.2	15480.1	29154.9	33893.5	1	1	1	4.88111e-05	0.00770953	0.13852	Appendix <= Terminal ileum < Cecum	GO:0043365	13655.2	52647.4	44976.6	35906.3	56498.9	541.573	1842.23	53694.2	50101	53776.7	67932	105231	9307.03	20406.3	60342.5	2369.51	51711.1	31336.2	149.251	16794.4	37675.9	10949.3	6.78733	30857.6	18.1818
GO.0008912	Group	Group	-1.2145	0.537869	49	47	0.0286302	0.120844	GO:0008912	MF#lactaldehyde reductase activity	18399.7	0.000190724	18399.7	3396.5	10193.6	10959.9	1	1	0.882353	3.61061e-05	0.0263848	0.0475811	Appendix < Terminal ileum < Cecum	GO:0008912	2951.3	21972.9	12593.3	11954	17717.7	203.547	915	25146.8	13686.5	7807.2	34196.7	51627.6	935.535	4959.25	12327.1	851.125	18047.1	10738.7	20.8953	2146.98	4423.39	3213.91	0	11621.4	0
GO.0005991	Group	Group	-1.20601	0.510545	49	46	0.0223603	0.120844	GO:0005991	BP#trehalose metabolic process	27489.6	0.000192283	27489.6	6107.4	14161.7	16320.1	1	0.933333	0.882353	5.52527e-05	0.0057654	0.17413	Appendix <= Terminal ileum < Cecum	GO:0005991	4773.89	34807.8	13183.8	11967.6	18179.6	218.134	707.086	16766.7	11283.6	18567.9	54616.5	19741.9	10086.2	7731.87	19052.7	287.544	14687.7	7565.8	53.0128	1289.8	3011.59	8718.69	0	31397	0
GO.0043908	Group	Group	-1.29822	0.528934	49	48	0.017871	0.120844	GO:0043908	MF#Ser(Gly)-tRNA(Ala) hydrolase activity	20109	0.000192287	20109	6847.9	10521.7	12723.3	1	1	0.941176	7.50265e-05	0.00303084	0.276021	Appendix <= Terminal ileum < Cecum	GO:0043908	4902.63	24795.4	18687.9	14089.4	24280.1	204.331	619.254	25614.9	16400.7	14230.9	9884.28	7670.85	11291.7	7597.08	25080.9	896.668	24607.5	14054.8	77.3634	9215.46	22532.3	4618.94	6.99301	7855.33	0
GO.0106026	Group	Group	-1.29822	0.528934	49	48	0.017871	0.120844	GO:0106026	MF#Gly-tRNA(Ala) hydrolase activity	20109	0.000192287	20109	6847.9	10521.7	12723.3	1	1	0.941176	7.50265e-05	0.00303084	0.276021	Appendix <= Terminal ileum < Cecum	GO:0106026	4902.63	24795.4	18687.9	14089.4	24280.1	204.331	619.254	25614.9	16400.7	14230.9	9884.28	7670.85	11291.7	7597.08	25080.9	896.668	24607.5	14054.8	77.3634	9215.46	22532.3	4618.94	6.99301	7855.33	0
GO.0009116	Group	Group	-1.32025	0.544243	49	49	0.0191648	0.120844	GO:0009116	BP#nucleoside metabolic process	154637	0.000195204	154637	53180	84537.5	99258.5	1	1	1	7.05344e-05	0.00353888	0.249935	Appendix <= Terminal ileum < Cecum	GO:0009116	40859.8	132491	140394	114587	183020	1610.59	5740.41	209707	131000	140319	146484	221214	95867.8	61025.2	181086	6647.61	160140	94658.1	709.112	59869.7	140609	35528.3	28.9043	78668.2	22.4985
GO.0046140	Group	Group	-1.08176	0.465103	49	45	0.0243914	0.120844	GO:0046140	BP#corrin biosynthetic process	11332.5	0.000198713	11332.5	2652.89	6415.78	6969.67	1	0.866667	0.882353	4.16857e-05	0.015304	0.0801467	Appendix <= Terminal ileum < Cecum	GO:0046140	2842.55	14012.7	12935.2	11719.5	19213.7	105.279	440.061	18446.8	14611.6	543.044	4693.87	19998.2	786.712	5611.46	16082.2	677.158	13692.8	8639.89	68.4094	2146.94	4955.39	1452.3	0	3346.76	0
GO.0008777	Group	Group	-1.25557	0.549834	49	47	0.0269623	0.120844	GO:0008777	MF#acetylornithine deacetylase activity	14236.8	0.000198735	14236.8	3511.03	7185.59	8507.05	1	1	0.882353	5.49616e-05	0.00643766	0.162906	Appendix <= Terminal ileum < Cecum	GO:0008777	3435.23	15414.2	9994.69	8925.61	13582.5	40.7476	266.332	2692.54	6064.19	9121.69	17539.9	10033.3	1454.96	4425.45	9469.85	156.21	7201.84	3566.97	60.2909	5558.08	13474.7	4601.93	0	12143.5	0
GO.0004715	Group	Group	-1.24773	0.557487	49	47	0.029989	0.120844	GO:0047868	MF#dimethylmaleate hydratase activity	5008.93	0.000200813	5008.93	739.997	2901.23	2970.87	1	0.866667	0.882353	3.7567e-05	0.0306966	0.042398	Appendix < Terminal ileum < Cecum	GO:0047868	858.445	4457.54	2598.48	2000.85	3358.92	73.9298	538.384	25273	6274.48	429.43	2933.17	1453.81	164.678	1222.52	2942.02	326.887	6381.61	3566.74	36.7056	792.096	1611.4	1102.59	0	3388.93	0
GO.0008835	Group	Group	-1.2434	0.535175	49	47	0.0245371	0.120844	GO:0004715	MF#non-membrane spanning protein tyrosine kinase activity	10008.5	0.000201109	10008.5	2156.13	5670.03	6099.54	1	1	0.882353	4.48962e-05	0.0121222	0.0985728	Appendix <= Terminal ileum < Cecum	GO:0004715	2326.57	19786.8	4087.42	3802.38	6017.37	49.8889	240.186	3532.69	5612.39	2978.83	17458.7	2681.18	729.993	2752.76	6389.21	574.492	9817.81	5032.13	12.0285	3823.32	9413.76	3286.32	0	13875.9	0
GO.0000179	Group	Group	-1.35615	0.524995	49	48	0.012962	0.120844	GO:0008835	MF#diaminohydroxyphosphoribosylaminopyrimidine deaminase activity	18570.1	0.00020303	18570.1	5661.67	10417.5	11790.1	1	1	0.882353	5.12767e-05	0.00827605	0.135441	Appendix <= Terminal ileum < Cecum	GO:0008835	4849.92	20154.8	14631	14119.9	23236.5	191.453	324.123	11231.2	19447.2	17763.2	18609.3	28742	13174.3	9299.45	26560.2	806.952	21661.8	13308.6	70.7667	6915.71	16564.1	3623.18	0	9656.22	0
GO.0005388	Group	Group	-1.37557	0.577488	49	47	0.0213188	0.120844	GO:0000179	MF#rRNA (adenine-N6,N6-)-dimethyltransferase activity	65882.3	0.000203048	65882.3	21545	30880.2	40166	1	1	0.941176	9.40218e-05	0.00229903	0.340226	Appendix <= Terminal ileum < Cecum	GO:0000179	15838.8	41983.7	63913.7	55154.8	91514.3	439.538	1237.13	52130.5	47342.9	29460.2	40115.1	118141	20320.4	22809.8	98424.9	2012.5	54113.3	31587.9	386.799	27171.5	74744.9	14497.2	18.5185	24975.2	0
GO.0032300	Group	Group	-1.34229	0.560048	49	47	0.0205715	0.120844	GO:0005388	MF#P-type calcium transporter activity	20225.9	0.000204773	20225.9	4352.84	10109.8	11857.1	1	1	0.882353	5.46001e-05	0.0071751	0.152207	Appendix <= Terminal ileum < Cecum	GO:0005388	3817.49	26766.3	17752.8	14504.5	23245.5	106.487	402.735	21269.1	20685.2	1568.6	15170	67201.3	1216.99	8507.58	26670.2	618.676	15074.8	7808.88	36.9456	6597.03	15135.6	3765.13	0	6364.36	0
GO.0019932	Group	Group	-1.34556	0.538045	49	48	0.0159338	0.120844	GO:0032300	CC#mismatch repair complex	23553.3	0.000204879	23553.3	7546.12	12248.1	14730.9	1	1	0.882353	6.58376e-05	0.00461655	0.211974	Appendix <= Terminal ileum < Cecum	GO:0032300	5015.23	22754.2	19275.6	15535.1	25249.3	333.364	772.191	26729	16659.4	21843.6	22099.2	32278.3	13565.4	8569.49	25054.4	964.613	23844.3	13962.9	92.25	8553.3	20361.5	5586.84	0	14139.1	0
GO.0008236	Group	Group	-1.50117	0.614301	49	48	0.0183461	0.120844	GO:0019932	BP#second-messenger-mediated signaling	17507.4	0.000204968	17507.4	4639.54	9072.62	10641.9	1	1	0.941176	6.58659e-05	0.0046176	0.211985	Appendix <= Terminal ileum < Cecum	GO:0019932	5003.99	24991.7	17777.8	13885.3	22373.8	89.5809	454.351	24538.6	15951.7	485.985	4666.02	18619.6	1093.92	7914.32	24555.4	766.15	20346.5	11808.4	68.6608	4627.43	10304.9	3441.13	8.57143	6568.99	0
GO.0004553	Group	Group	-1.30724	0.567731	49	47	0.0257775	0.120844	GO:0031216	MF#neopullulanase activity	12399.9	0.000211995	12399.9	2424.51	7274.75	7568.08	1	0.933333	0.882353	3.9617e-05	0.0326268	0.0412604	Appendix < Terminal ileum < Cecum	GO:0031216	1974.14	17669.7	10068.1	9045.37	14191.9	166.947	770.138	27513.9	9241.24	1309.95	11637.8	1775.49	815.798	3519.45	10149.8	937.158	16607.4	11052.3	9.29609	2490.34	5694.36	2330.32	0	6597.56	0
GO.0017148	Group	Group	-1.34987	0.559174	49	47	0.0197249	0.120844	GO:0008236	MF#serine-type peptidase activity	235508	0.000212517	235508	73297.3	126403	147999	1	1	0.941176	6.54368e-05	0.00516499	0.198954	Appendix <= Terminal ileum < Cecum	GO:0008236	57031.8	330611	207513	190158	300235	1621.55	6267.74	216948	187995	172880	184246	274239	111912	86004.7	247763	8564.67	239051	137165	943.712	96979	239974	51711.7	0	108942	9.31988
GO.0006220	Group	Group	-1.282	0.52482	49	47	0.0183894	0.120844	GO:0004553	MF#hydrolase activity, hydrolyzing O-glycosyl compounds	462273	0.000216254	462273	131356	259861	290747	1	1	0.882353	5.38839e-05	0.00888129	0.132425	Appendix <= Terminal ileum < Cecum	GO:0004553	124607	532174	527319	491095	745424	2222.54	11567.8	507698	394230	251036	221187	396999	178427	205823	609902	18295.2	554260	312547	561.306	171177	419859	91537.4	0	176210	0
GO.0006004	Group	Group	-1.34749	0.567181	49	48	0.0216412	0.120844	GO:0017148	BP#negative regulation of translation	30490.4	0.000217278	30490.4	10158.2	14768.5	18811.8	1	1	0.882353	0.000110585	0.00203761	0.379203	Appendix <= Terminal ileum < Cecum	GO:0017148	7846.09	31538.7	23470.6	19734.7	31772.1	393.936	1254.09	50091.2	26573.9	35533.5	25433.9	39081.6	22791.3	10132.7	31276.1	1388.91	30369.2	17496.2	109.266	10362.9	24246.7	6086.97	0	22058.1	0
GO.0005988	Group	Group	-1.0705	0.506416	49	45	0.0398614	0.120844	GO:0006220	BP#pyrimidine nucleotide metabolic process	38235.9	0.000218307	38235.9	12810.5	20205	24197	1	1	0.882353	9.86042e-05	0.00248895	0.334362	Appendix <= Terminal ileum < Cecum	GO:0006220	11436.9	46265.4	40140.8	32938.5	51942.4	344.318	778.474	33462.5	36449.8	21609.3	19380.2	42089.4	19960.5	16640.6	50298	2202.01	48816.6	29090.6	171.468	16088.7	38382.7	7944.9	0	14215.2	0
GO.0004525	Group	Group	-1.22553	0.512135	49	47	0.0207597	0.120844	GO:0015225	MF#biotin transmembrane transporter activity	14230.4	0.000220469	14230.4	3017.38	7270.19	8383.07	1	0.866667	0.941176	4.65092e-05	0.0158336	0.0824939	Appendix <= Terminal ileum < Cecum	GO:0015225	4042.34	12565.6	13879.7	10697.5	17950	76.2832	648.966	28219.2	16763.1	628.651	4871.48	29257.5	908.55	6881.37	23607.1	1308.59	23729.6	15685.4	0	4382.01	9767.18	1443.79	5.19481	4320.42	0
GO.0004084	Group	Group	-1.34434	0.541067	49	48	0.0165878	0.120844	GO:0006004	BP#fucose metabolic process	45603.2	0.000220848	45603.2	10950.8	23774.1	27421.9	1	1	0.941176	4.65922e-05	0.0158443	0.0825252	Appendix <= Terminal ileum < Cecum	GO:0006004	10583.4	96637.1	31002.8	29767.6	45721.3	241.272	1386.71	43358.8	40302.8	22186.3	37367.8	16868.4	3033.46	15874	41883.5	1382.36	38339.2	21166.6	129.888	11342.4	26430.3	8975.07	0	20843.8	6.76016
GO.0006304	Group	Group	-1.38293	0.571757	49	48	0.0195009	0.120844	GO:0005988	BP#lactose metabolic process	17039.1	0.000222357	17039.1	1919.04	6837.24	8871.11	1	0.866667	0.882353	4.18255e-05	0.0316361	0.0437563	Appendix < Terminal ileum < Cecum	GO:0005988	2887.83	8626.39	6565.99	6182.33	11455.9	126.864	914.309	40796.1	13059.3	2439.51	26028.9	114163	542.202	3827.32	14102.4	849.624	17253.9	10916.1	0	1669.28	3683.26	1012.6	0	2881.07	0
GO.0006168	Group	Group	-1.19337	0.512545	49	48	0.0242479	0.120844	GO:0004525	MF#ribonuclease III activity	36421.1	0.000227154	36421.1	11254.7	19494.2	22844.5	1	1	0.882353	6.45589e-05	0.00643766	0.174654	Appendix <= Terminal ileum < Cecum	GO:0004525	9396.18	37625.8	30946.6	24789.6	41403.2	342.267	1143.36	50588.6	33288.7	30904.8	33781.5	69812	19268.1	13614.4	42302	1876.2	42409.7	25752.1	123.747	11176.8	26281.2	6654.68	0	16640.8	0
GO.0008295	Group	Group	-1.155	0.516146	49	47	0.0300164	0.120844	GO:0004084	MF#branched-chain-amino-acid transaminase activity	17254.7	0.000227207	17254.7	4945.99	8744.07	10534.1	1	1	0.941176	6.87202e-05	0.00556182	0.194921	Appendix <= Terminal ileum < Cecum	GO:0004084	4435.29	22879.5	15027.1	12938.5	20953.6	145.749	437.629	21075.6	17390.9	6536.69	9500.33	41328.6	11740	6947.74	21579.2	723.029	17706.6	9726.15	85.7711	6482.93	15161	3568.79	0	6414.32	4.60829
GO.0008782	Group	Group	-1.23624	0.546582	49	48	0.028379	0.120844	GO:0006304	BP#DNA modification	46653.2	0.000231423	46653.2	15066.4	22692.4	28670.8	1	1	0.941176	0.000129979	0.00180468	0.420839	Appendix <= Terminal ileum < Cecum	GO:0006304	12970.8	64582.1	44215.9	34213.1	59667.6	347.583	840.61	21356.4	35792.9	36921.6	43051.1	67190.5	21935.9	20349.8	76759.2	1505.2	61765.2	35860	37.8558	8714.1	22210	10711.2	0	16561.7	10.9309
GO.0051607	Group	Group	-1.4291	0.585582	49	48	0.0184915	0.120844	GO:0006168	BP#adenine salvage	16092.1	0.000232818	16092.1	4709.55	8532.49	9984.94	1	1	0.941176	6.02923e-05	0.00827769	0.145674	Appendix <= Terminal ileum < Cecum	GO:0006168	2938.85	24417.7	15834.2	11651.6	18216.2	213.808	307.17	8933.57	13769.5	11143.9	15414.3	23981.6	5231.39	5795.08	19065.6	853.365	18775.7	10583.5	15.7068	4033.96	9438.12	2909.43	0	6737.49	18.9719
GO.0004856	Group	Group	-1.26987	0.579355	49	47	0.0333778	0.120844	GO:0008295	BP#spermidine biosynthetic process	34470.4	0.000234275	34470.4	10739.2	20887.8	22493.4	1	1	0.882353	6.41379e-05	0.0071751	0.163374	Appendix <= Terminal ileum < Cecum	GO:0008295	10018.7	29728	19276.3	16167.8	26161.2	785.214	2334.36	64800.6	20351.9	56834	75018.6	29085.8	9286.79	10014.4	27586.9	1564.7	32197.4	19498.4	44.6507	12373.5	28871.4	7977.75	0	24544.2	0
GO.0019301	Group	Group	-1.28639	0.563634	49	47	0.0270412	0.120844	GO:0008782	MF#adenosylhomocysteine nucleosidase activity	21423.5	0.000235843	21423.5	6000.73	11283.9	13184.4	1	1	0.941176	5.62692e-05	0.0105728	0.120518	Appendix <= Terminal ileum < Cecum	GO:0008782	3694.87	26468.1	16337.6	12472	19628.8	312.424	874.888	29125.4	17124.3	24290.2	23550.9	36664.4	6239.08	6525.63	21554.8	866.798	21048.1	12089.8	66.9957	7923.73	16348.4	3920.4	14.3134	10666.8	0
GO.0003824	Group	Group	-1.51647	0.625536	49	49	0.019239	0.120844	GO:0051607	BP#defense response to virus	50681.7	0.000241295	50681.7	13586.1	25743.1	30673.7	1	1	0.941176	6.3747e-05	0.00798909	0.152662	Appendix <= Terminal ileum < Cecum	GO:0051607	10774.1	106978	32422	31296.9	49592.4	276.422	339.904	12473.6	43028.6	36702.6	35765.5	43476.3	7583.14	21105.5	54540	1914.98	58304.3	33531.4	600.097	17951.9	48041.6	12450.5	0	31876.4	4.89103
GO.0019829	Group	Group	-1.34119	0.568993	49	47	0.0226339	0.120844	GO:0070981	BP#L-asparagine biosynthetic process	18358.4	0.000243952	18358.4	4797.99	10862.3	11606.6	1	0.933333	1	4.76894e-05	0.0248035	0.0582923	Appendix <= Terminal ileum < Cecum	GO:0070981	3860.49	20997.2	16620	13448.1	22070.2	251.088	837.147	28488.7	16468.8	8797.55	13643.1	5637.15	2509.14	8519.34	22836.2	947.861	21721.3	13333.6	27.4135	4484.66	10551.6	3824.5	11.5263	10396.1	4.73934
GO.0030983	Group	Group	-1.29424	0.532192	49	47	0.0188839	0.120844	GO:0004856	MF#xylulokinase activity	19156	0.000244129	19156	4534.14	11041.6	11864.7	1	1	0.882353	5.17884e-05	0.0163708	0.084872	Appendix <= Terminal ileum < Cecum	GO:0004856	5012.58	16538.7	13314.9	11023.7	16841.2	140.083	947.361	37545.9	14198.4	15530.4	23174.7	28611.3	3238.51	5760.1	15715.9	713.106	15115.5	8668	8.88611	2547.59	6033.39	4652.34	0	15375	0
GO.0006082	Group	Group	-1.12813	0.488962	49	46	0.0254967	0.120844	GO:0019301	BP#rhamnose catabolic process	49600.4	0.000245908	49600.4	11510.3	24918.9	29377.2	1	1	0.882353	5.5508e-05	0.0129712	0.104062	Appendix <= Terminal ileum < Cecum	GO:0019301	9128.19	60951	35340.8	32875	49375.6	310.114	1769.12	63478.9	25308.7	35050	64526.9	162302	12352.5	13758.2	35429.5	951.339	31476.4	17250.3	29.5179	17502.8	44616.6	9157.82	0	19983	0
GO.0008765	Group	Group	-1.18162	0.503702	49	47	0.0232527	0.120844	GO:0003824	MF#catalytic activity	1.04075e+06	0.00024606	1.04075e+06	357745	565836	666902	1	1	1	0.000102824	0.00303084	0.310881	Appendix <= Terminal ileum < Cecum	GO:0003824	280866	1.22812e+06	983118	865603	1.35777e+06	7404.86	32432.1	1.22355e+06	920483	903631	840313	1.26502e+06	745044	425427	1.25488e+06	43005.3	1.13855e+06	659934	3073.95	368263	902502	232144	21.197	466982	23.3827
GO.0005975	Group	Group	-1.47995	0.618957	49	49	0.0208572	0.120844	GO:0019829	MF#ATPase-coupled cation transmembrane transporter activity	43735.8	0.000247877	43735.8	11351.4	22959.1	26614	1	1	0.882353	6.33038e-05	0.00888129	0.142473	Appendix <= Terminal ileum < Cecum	GO:0019829	8960.71	51136.7	45798.3	39066.3	66415.3	275.503	1240.09	64855.8	49399.6	9153.29	15603.3	73665.7	14102.9	22239.7	71875.8	2736.82	55373	35658.9	121.394	11484.5	25970.3	5549.39	0	10983.9	0
GO.0005840	Group	Group	-1.25187	0.509944	49	49	0.0178484	0.120844	GO:0030983	MF#mismatched DNA binding	96036.2	0.000249405	96036.2	30236	50477.4	60087.2	1	1	0.882353	8.1054e-05	0.00497523	0.221778	Appendix <= Terminal ileum < Cecum	GO:0030983	21932.5	123602	98847.9	84654	128842	645.048	2256.76	94188.8	74015	55829.6	64078.3	151281	45445.5	34851.8	106396	3790.11	97799.9	57939	360.057	26047.6	59253.7	20474.4	0	41762.6	0
GO.0008760	Group	Group	-1.28652	0.55938	49	47	0.025941	0.120844	GO:0006082	BP#organic acid metabolic process	24939.1	0.000250273	24939.1	7232.52	13781.7	15647.8	1	0.933333	0.882353	5.90132e-05	0.0113167	0.117728	Appendix <= Terminal ileum < Cecum	GO:0006082	5667.04	23622.8	23278.6	18711.1	29465.8	312.978	844.039	29409.1	23215.6	15290.9	29975.5	52048.4	7290.66	10088.5	30216.8	1094.81	26012.2	15927.2	67.3493	8129.03	18368.7	4858.88	0	10990.4	0
GO.0009264	Group	Group	-1.26323	0.545012	49	47	0.0248633	0.120844	GO:0008765	MF#UDP-N-acetylmuramoylalanyl-D-glutamate-2,6-diaminopimelate ligase activity	21299	0.000250591	21299	6488.9	11539.6	13379.4	1	1	0.882353	5.90902e-05	0.0113229	0.117756	Appendix <= Terminal ileum < Cecum	GO:0008765	6028.77	21033.7	16122.6	13686.1	22184.3	186.175	679.325	26442.3	17171.9	18900	23172	11909	11484.1	7286.84	19065.6	777.85	19780.7	11870.7	88.911	6472.55	14992.7	6106.55	0	17284.3	0
GO.0006265	Group	Group	-1.41413	0.594161	49	48	0.0214193	0.120844	GO:0005975	BP#carbohydrate metabolic process	1.4937e+06	0.000250697	1.4937e+06	431183	828762	937746	1	1	1	5.91159e-05	0.011325	0.117765	Appendix <= Terminal ileum < Cecum	GO:0005975	381549	1.59562e+06	1.30485e+06	1.15362e+06	1.77291e+06	14055.8	55763.5	1.83762e+06	1.13095e+06	1.27764e+06	1.79094e+06	2.32753e+06	595801	536886	1.5663e+06	55180.8	1.47578e+06	855210	3085.24	417395	999338	314040	23.2811	766780	70.1946
GO.0003735	Group	Group	-1.20493	0.493497	49	49	0.0184405	0.120844	GO:0005840	CC#ribosome	1.80751e+06	0.000250736	1.80751e+06	565433	903409	1.11362e+06	1	1	1	9.67703e-05	0.00353888	0.282563	Appendix <= Terminal ileum < Cecum	GO:0005840	436079	1.96103e+06	1.54647e+06	1.1493e+06	1.95434e+06	21303.9	57988.8	2.32189e+06	1.63284e+06	1.48349e+06	1.5195e+06	4.58729e+06	946664	585087	2.15731e+06	90595.7	2.13646e+06	1.27749e+06	8655.14	546184	1.2719e+06	297857	423.929	697979	1264.02
GO.0019324	Group	Group	-1.12001	0.495008	49	45	0.0283223	0.120844	GO:0008760	MF#UDP-N-acetylglucosamine 1-carboxyvinyltransferase activity	29580.4	0.000254296	29580.4	8818.4	16259	18603	1	1	0.882353	6.28905e-05	0.00986339	0.132824	Appendix <= Terminal ileum < Cecum	GO:0008760	7951.18	30388.7	22605.1	17450.9	27020.5	374.635	1118.41	36204.4	25279.7	24474.3	33954.1	57485.1	14148.5	10010.3	31834	1297.39	28518.2	16427	86.7674	9638.24	21886.4	6175.2	0	15420.9	0
GO.0017013	Group	Group	-1.15829	0.506368	49	46	0.0267152	0.120844	GO:0009264	BP#deoxyribonucleotide catabolic process	42873.7	0.000254706	42873.7	10259.2	22020.5	25654.9	1	1	0.882353	5.47805e-05	0.0158416	0.0894514	Appendix <= Terminal ileum < Cecum	GO:0009264	10597	35379.2	29950.7	23680	38840	371.725	1530.23	60224.3	35577.4	27253.3	53033.2	148493	5459.86	15036.5	47338.9	1870.02	40979.2	25034.1	84.395	10392.7	23998.4	7218.59	0	15628.4	0
GO.0003855	Group	Group	-1.18875	0.519045	49	47	0.0265386	0.120844	GO:0006265	BP#DNA topological change	240684	0.000257085	240684	74273.6	132722	152286	1	1	0.941176	6.69501e-05	0.00857559	0.149355	Appendix <= Terminal ileum < Cecum	GO:0006265	55422.6	219230	205002	172262	277550	2266.44	8221.08	286307	220512	212059	242510	411906	120942	92757	302665	11856.8	265155	163811	687.055	66576.6	163251	49752.4	0	127626	16.4363
GO.0035999	Group	Group	-1.37755	0.575162	49	49	0.0206553	0.120844	GO:0003735	MF#structural constituent of ribosome	2.21596e+06	0.000257426	2.21596e+06	722922	1.13004e+06	1.38216e+06	1	1	1	0.00010217	0.00340508	0.293815	Appendix <= Terminal ileum < Cecum	GO:0003735	552194	2.4431e+06	1.96968e+06	1.48346e+06	2.51652e+06	25692.9	64411.7	2.72246e+06	2.03933e+06	1.87548e+06	1.67423e+06	5.07486e+06	1.25309e+06	770710	2.74321e+06	112146	2.67562e+06	1.59042e+06	11028.8	708487	1.65678e+06	378282	1720.36	819844	1486.53
GO.0008170	Group	Group	-1.26208	0.531251	49	47	0.0216461	0.120844	GO:0019324	BP#L-lyxose metabolic process	7767.67	0.000257557	7767.67	1989.22	4292.8	4793.19	1	0.866667	0.882353	5.42057e-05	0.0174502	0.082721	Appendix <= Terminal ileum < Cecum	GO:0019324	1325.5	12445.4	8405.18	7980.13	12019.7	84.0651	254.687	3511.01	2000.59	7253.97	9647.49	7585.32	749.954	2569.01	6881.28	129.803	5912.59	3066.4	0	4469.07	11848.5	1499.79	0	3576.19	0
GO.0008830	Group	Group	-1.29781	0.538943	49	48	0.0200133	0.120844	GO:0017013	BP#protein flavinylation	26002.6	0.000263537	26002.6	8202.19	15408.1	16877.8	1	0.933333	0.882353	6.64004e-05	0.00952028	0.139307	Appendix <= Terminal ileum < Cecum	GO:0017013	7631.2	24571.4	22947.6	16796.8	26177.2	243.611	764.057	26820	18379.5	22636.9	27905.5	26913.6	7304.06	8793.06	26166.1	993.434	24283.5	14178.6	53.3451	8229.46	20415.3	5746.7	0	12846.3	0
GO.0004134	Group	Group	-1.24106	0.543884	49	48	0.0270702	0.120844	GO:0003855	MF#3-dehydroquinate dehydratase activity	26668.8	0.00026387	26668.8	8212.29	15322.3	17082.3	1	1	0.882353	6.64859e-05	0.00952577	0.139337	Appendix <= Terminal ileum < Cecum	GO:0003855	6409.21	28961.7	22431.9	19603.8	30412.3	307.518	872.189	31122.1	25435.7	27645.6	28732.9	50696.2	13170.5	10980.7	32376.7	1280.22	30710.6	19213.6	106.208	10092.2	24529.8	5219.26	0	12130	0
GO.0004422	Group	Group	-1.32036	0.544972	49	48	0.0193083	0.120844	GO:0035999	BP#tetrahydrofolate interconversion	83686.4	0.000264133	83686.4	30283.3	46997.2	54609.6	1	1	1	0.000107854	0.0032759	0.305365	Appendix <= Terminal ileum < Cecum	GO:0035999	24182.1	95547.6	82659.1	66717.5	104613	965.308	2573.94	91752.3	70826.9	86016.2	73598.4	86164.6	62292.5	31649.9	94423.6	3790.83	90536.7	53161.3	410.867	32813.2	76213.8	19148.5	6.75676	40238.1	6.15385
GO.0004722	Group	Group	-1.19793	0.560295	49	47	0.037744	0.120844	GO:0008170	MF#N-methyltransferase activity	103974	0.000266247	103974	31022.7	58426.9	65840	1	1	0.882353	7.07342e-05	0.00827605	0.156466	Appendix <= Terminal ileum < Cecum	GO:0008170	23631.4	84259.9	88978	76332.2	121479	1228.6	4264.88	129799	86331.3	70014.4	101311	144381	38579.7	43398.3	120401	4820.94	110086	65102	507.439	24377.7	58934.4	31471.8	0	74224.3	0
GO.0015655	Group	Group	-1.21122	0.547972	49	47	0.0319849	0.120844	GO:0008830	MF#dTDP-4-dehydrorhamnose 3,5-epimerase activity	24362.6	0.000271786	24362.6	6908.88	14316.1	15534.1	1	1	0.941176	6.16928e-05	0.0134174	0.106906	Appendix <= Terminal ileum < Cecum	GO:0008830	6815.26	34281.1	20573.4	18386.4	27007.8	234.561	458.047	11104.3	27444.4	13804.9	16910.9	30561.4	2746.03	8666.33	23146	1450.14	37974.5	22133	156.751	7878.83	19449.1	5615.34	0	8517.28	6.74157
GO.0031167	Group	Group	-1.30821	0.530389	49	47	0.0173459	0.120844	GO:0004134	MF#4-alpha-glucanotransferase activity	34596	0.00027257	34596	8755.28	20003.5	21622.9	1	1	0.941176	5.2328e-05	0.0307392	0.050802	Appendix <= Terminal ileum < Cecum	GO:0004134	10404.7	41202.5	33594.6	30128.5	46044.6	336.358	769.722	31398.7	35398.6	10392.4	20239	9700.37	2998.56	13701.7	36974.5	2125.33	46827.7	28700.5	113.797	11425.3	26208.6	8334.07	12.0941	22158.1	0
GO.0003688	Group	Group	-1.28056	0.534958	49	47	0.0207202	0.120844	GO:0004422	MF#hypoxanthine phosphoribosyltransferase activity	25263	0.000280268	25263	8438.96	13814.6	16140.9	1	1	0.941176	0.000100875	0.00428244	0.261601	Appendix <= Terminal ileum < Cecum	GO:0004422	5707.26	29793.4	24570.2	15870.9	26812.5	375.161	1074.81	32682.1	23278.7	22386.8	25574.9	36783.9	11554.6	8234.35	27691.8	1180.2	26826.6	15557.2	75.6515	9420.52	22341.5	4553.66	0	11208.1	5.11509
GO.0006662	Group	Group	-1.28478	0.533527	49	48	0.0200122	0.120844	GO:0004722	MF#protein serine/threonine phosphatase activity	15374.6	0.000281413	15374.6	3511.18	8890.18	9493.23	1	1	0.882353	6.08624e-05	0.0163708	0.0919639	Appendix <= Terminal ileum < Cecum	GO:0004722	4619.86	14461.4	15515.3	11932.4	21681.8	142.563	487.767	24363.4	23622.6	778.749	7898.75	28143.6	991.275	8030.72	24330	1124.4	25819.9	15987.6	17.4171	3540.82	7269.17	2299.45	0	5035.94	0
GO.0015926	Group	Group	-1.24239	0.579381	49	47	0.0372076	0.120844	GO:0015655	MF#alanine:sodium symporter activity	45224.6	0.000282664	45224.6	12745.7	25616	28479.1	1	1	0.882353	6.51953e-05	0.0129712	0.112398	Appendix <= Terminal ileum < Cecum	GO:0015655	11435.7	50568.2	36241.2	28093.5	47911	487.497	1439.05	53830.9	51881.9	25958.8	29445.8	33479.5	22644.5	21071.9	72945.2	3029.18	58514.8	35134.1	30.6209	17067.7	39610.6	8103.29	0	24936.6	0
GO.0003949	Group	Group	-1.17521	0.517113	49	47	0.0276632	0.120844	GO:0031167	BP#rRNA methylation	19669.5	0.000283197	19669.5	6034.27	10229.7	12220.4	1	1	0.882353	9.48906e-05	0.00497523	0.236472	Appendix <= Terminal ileum < Cecum	GO:0031167	5454.4	24597.3	22166.7	17913.6	28982.6	148.348	462.84	20861	19288.6	6558.86	5248.32	20533.3	7589.17	9915.33	30605.7	992.239	24095.2	14451.5	65.7313	6779.14	15532.2	3772.12	0	6579.74	0
GO.0009253	Group	Group	-1.1989	0.526119	49	47	0.0272684	0.120844	GO:0003688	MF#DNA replication origin binding	31519.2	0.000283589	31519.2	9878.58	16918.4	19828.9	1	1	0.882353	7.42682e-05	0.00888129	0.153097	Appendix <= Terminal ileum < Cecum	GO:0003688	8092.88	30871.8	26016.4	20728.7	33319.7	416.231	1115.7	38004.6	27832.5	27633.3	29527	41632.3	18075.8	10701.8	36789.8	1331.99	33394.4	19785.2	118.58	9293.18	21128.6	6924.68	0	18603.2	0
GO.0015986	Group	Group	-1.251	0.557036	49	49	0.0294573	0.120844	GO:0006662	BP#glycerol ether metabolic process	80993.6	0.000285199	80993.6	26182.7	43793.8	51308.7	1	1	0.941176	8.93167e-05	0.00577037	0.213122	Appendix <= Terminal ileum < Cecum	GO:0006662	22594.2	113386	72586.3	69069.3	106861	608.595	1875.3	79906.5	77649.8	58529.3	44875.2	100353	32622.7	32840.6	110225	3587.97	90674.1	49394.2	260.86	27174.9	63150.8	15808.5	0	26774.9	39.2336
GO.0070181	Group	Group	-1.259	0.503197	49	47	0.0158876	0.120844	GO:0008878	MF#glucose-1-phosphate adenylyltransferase activity	31462.9	0.000285656	31462.9	6323.41	17588	18953.4	1	1	0.882353	6.04643e-05	0.0180528	0.0851525	Appendix <= Terminal ileum < Cecum	GO:0008878	7460.24	32794.3	20671.4	16196.3	30333.9	370.909	1964.6	93765.6	46145.8	12858.5	16827.7	27592.1	3345.65	14930.1	48673.7	2147.58	41938.6	24713.9	19.0523	5709.76	11204.1	4564.41	0	15105	0
GO.0006605	Group	Group	-1.25276	0.51939	49	47	0.019824	0.120844	GO:0015926	MF#glucosidase activity	33254.8	0.000286876	33254.8	6073.78	18028	19651.3	1	1	0.882353	5.49616e-05	0.0326402	0.049435	Appendix < Terminal ileum < Cecum	GO:0015926	5227.86	22790.8	15803.4	14090.8	25528.4	419.457	1751.06	72363.8	29214.9	28334.3	50975.3	106314	5681.71	15982	44447.4	1810.51	46001.3	49753.9	18.0147	8110.18	15001.6	3245.48	0	9165.19	0
GO.0004640	Group	Group	-1.30058	0.578722	49	47	0.0293528	0.120844	GO:0003949	MF#1-(5-phosphoribosyl)-5-[(5-phosphoribosylamino)methylideneamino]imidazole-4-carboxamide isomerase activity	20537.1	0.000287505	20537.1	6174.52	11077.3	12858.4	1	1	0.882353	6.93657e-05	0.0113229	0.126935	Appendix <= Terminal ileum < Cecum	GO:0003949	5373.42	17277.3	15996.8	13473.5	22105.6	298.908	951.633	29359.3	19205.6	15909.4	23893.1	31474	13066.8	7613.32	22417.6	835.497	19845	11926	39.5276	7725.66	18791.8	5013.24	0	12630.9	0
GO.0004070	Group	Group	-1.22009	0.519237	49	47	0.0230362	0.120844	GO:0009253	BP#peptidoglycan catabolic process	143118	0.000288202	143118	40880.1	84508.6	91486.9	1	1	0.882353	6.47704e-05	0.0143432	0.104393	Appendix <= Terminal ileum < Cecum	GO:0009253	37503.3	152237	106908	92920.7	145336	1440.61	6442.9	202274	108444	153730	195216	105785	51413.6	48568.6	151221	4770.13	122831	73251.6	310.993	68207.8	169497	29632.1	0	88889.9	0
GO.0016692	Group	Group	-1.26537	0.540782	49	47	0.0235883	0.120844	GO:0015986	BP#proton motive force-driven ATP synthesis	188634	0.000293846	188634	60283.1	109940	122041	1	1	1	7.85082e-05	0.00857559	0.160364	Appendix <= Terminal ileum < Cecum	GO:0015986	48330.7	193498	158785	142459	226857	2558.35	7322.99	279374	206562	208027	148002	225087	146793	79104.6	214342	11578.5	250925	155973	275.574	66115.5	150139	30856.1	8.4559	83192.3	175.09
GO.0004797	Group	Group	-1.12425	0.517177	49	47	0.0347899	0.120844	GO:0070181	MF#small ribosomal subunit rRNA binding	39275.5	0.000295824	39275.5	13458.5	20676.7	24919.7	1	1	0.882353	0.000112354	0.00396856	0.283245	Appendix <= Terminal ileum < Cecum	GO:0070181	11242.6	48734.6	39325.1	30480.4	49056.3	310.605	1070.08	48880.7	36585.1	23634.1	22257.4	68775.9	22123.7	11876	42279	1796.73	46744	25615.9	128.883	13216.2	31397.1	9135.44	0	14722.1	0
GO.0045261	Group	Group	-1.20287	0.540931	49	49	0.0310115	0.120844	GO:0006605	BP#protein targeting	116719	0.0002975	116719	41437.8	60590.4	74200.6	1	1	0.882353	0.000140975	0.0026938	0.367557	Appendix <= Terminal ileum < Cecum	GO:0006605	30399.7	128653	97324.4	77259.4	126369	1341.66	3547.85	140290	90319.6	131814	109660	176024	83388.2	37550.4	129087	5362.53	130359	76956	399.312	42452	100496	25597.9	0	57864.4	0
GO.0008184	Group	Group	-1.17778	0.529238	49	47	0.0308886	0.120844	GO:0004640	MF#phosphoribosylanthranilate isomerase activity	17880.2	0.000298501	17880.2	5489.75	10621.9	11569	1	1	0.882353	7.33098e-05	0.0109411	0.133224	Appendix <= Terminal ileum < Cecum	GO:0004640	5023.45	15073.4	17374.6	15096	23237.2	210.383	729.662	25048.7	14031.2	19650	20370.8	26327.8	8317.47	6413.1	16470.6	944.662	19490.8	11376.8	20.9482	7083.63	17221.5	3833.67	0	9884.13	0
GO.0008173	Group	Group	-1.37181	0.57796	49	48	0.0217583	0.120844	GO:0004070	MF#aspartate carbamoyltransferase activity	32991.4	0.000301886	32991.4	10506.6	18439	21059.5	1	1	0.882353	7.79688e-05	0.00952577	0.149783	Appendix <= Terminal ileum < Cecum	GO:0004070	7494.71	33996.3	30270.9	24689.4	38737.4	350.226	1628.44	50481.9	27714	29128.4	34267.5	29519.1	16622.6	11537.2	33505.2	1260.21	30485.7	17511	158.533	11887.9	27569	7408.19	0	18245.1	0
GO.0004595	Group	Group	-1.1987	0.533444	49	49	0.0293683	0.120844	GO:0004566	MF#beta-glucuronidase activity	11573	0.000302136	11573	1983.52	7632.21	7270.22	1	1	0.882353	5.73669e-05	0.0378507	0.0441298	Appendix < Terminal ileum < Cecum	GO:0004566	2023.18	13089.8	6916.23	7440.5	10633.8	201.267	1225.38	31544	10083.3	3044.36	28976.9	5279.92	873.153	5188.64	12967.8	249.202	5821.1	3700.74	22.0597	1165.07	2639.18	1892.18	0	6903.63	0
GO.0004055	Group	Group	-1.27653	0.533985	49	48	0.0208807	0.120844	GO:0016692	MF#NADH peroxidase activity	23161.1	0.000305438	23161.1	5258.14	12241.1	13892	1	1	0.882353	7.2835e-05	0.0121222	0.124068	Appendix <= Terminal ileum < Cecum	GO:0016692	5994.63	27880.5	21501.4	19483.3	33695.4	180.181	1038.03	49692.8	30249.9	482.088	4358.84	20825.5	1661.54	12619.3	40159.9	1337.13	28887	16589.7	40.1655	4832.48	12084.1	3705.48	0	6563.29	0
GO.0008763	Group	Group	-1.13536	0.483801	49	47	0.0232042	0.120844	GO:0004797	MF#thymidine kinase activity	17351.8	0.000305562	17351.8	5069.37	10273.8	11136.2	1	1	0.882353	6.80222e-05	0.0153275	0.101935	Appendix <= Terminal ileum < Cecum	GO:0004797	4193.38	20551.7	17874.6	15163.4	20978.4	145.07	852.452	25981.2	13192	6156.62	19592.8	4899.84	2144.55	8294.89	20338	638.69	15837.9	8029.78	95.2591	7804.8	19091.3	3843.69	0	8009.19	0
GO.0006412	Group	Group	-1.20635	0.495533	49	49	0.018767	0.120844	GO:0045261	CC#proton-transporting ATP synthase complex, catalytic core F(1)	112129	0.000305565	112129	36069.9	66782.8	73113.4	1	1	1	7.2866e-05	0.0121244	0.124077	Appendix <= Terminal ileum < Cecum	GO:0045261	28890.8	119188	98499.1	90063.9	141574	1558.02	4004.8	154258	131464	115081	79138.3	129105	88699.6	50147.7	131828	7288.76	162769	101676	176.556	38824.1	85910.6	18448.5	8.4559	48741.1	164.101
GO.0008870	Group	Group	-1.13896	0.512947	49	47	0.0312484	0.120844	GO:0008184	MF#glycogen phosphorylase activity	46944.3	0.000306002	46944.3	11896.7	29164	30046.8	1	1	0.882353	6.30968e-05	0.0211935	0.0767975	Appendix <= Terminal ileum < Cecum	GO:0008184	10958.2	46121	32811.2	27608.1	44947.1	817.904	2715.13	74766.8	38001	39990.7	78923.1	52030.6	10107.3	13319.8	39739.6	2019.26	47042.1	28007.7	68.629	9818.02	21937.4	10382.1	0	30981.4	0
GO.0006298	Group	Group	-1.4267	0.585385	49	48	0.0186411	0.120844	GO:0008173	MF#RNA methyltransferase activity	101825	0.000309855	101825	33275.8	58403	65775.9	1	1	0.941176	7.74981e-05	0.0105728	0.139762	Appendix <= Terminal ileum < Cecum	GO:0008173	27000.7	103110	98075.1	78527.2	128229	845.94	3233.89	113292	99306.7	85031.9	91633.4	125413	52679.7	38315.8	119553	5253.37	119768	70759.4	398.728	30057.4	67152.1	22570.6	0	58392.6	10.6809
GO.0008176	Group	Group	-1.3159	0.547463	49	48	0.0202298	0.120844	GO:0004595	MF#pantetheine-phosphate adenylyltransferase activity	26632.5	0.000319649	26632.5	9416.13	14313.4	17088.2	1	1	1	0.000132039	0.00353888	0.317962	Appendix <= Terminal ileum < Cecum	GO:0004595	6105.36	31832.5	24551.7	19494.2	31917.9	315.533	671.985	28368.7	21038.2	28620.1	21416.9	28447.8	19306.3	9277.82	31256.7	1162.38	28707.9	16420.6	69.0204	9232.46	21807.2	5603.85	29.1545	14006.1	12.7537
GO.0033177	Group	Group	-1.32039	0.551941	49	47	0.0207952	0.120844	GO:0004055	MF#argininosuccinate synthase activity	28077.7	0.000321311	28077.7	8534.87	15755.8	17820.3	1	1	0.941176	8.18774e-05	0.0102136	0.146534	Appendix <= Terminal ileum < Cecum	GO:0004055	6201.31	28063.9	24253.8	22371	35142.8	397.911	1073.89	36091.5	23278.2	28818.8	34622.3	41772.6	18385.7	10835.4	30147	1352.24	30816.4	19071	85.3491	9539.1	22299.5	6677.17	0	16391.7	8.06452
GO.0004417	Group	Group	-1.22051	0.577201	49	47	0.0398018	0.120844	GO:0008763	MF#UDP-N-acetylmuramate-L-alanine ligase activity	25037.5	0.000325452	25037.5	8570.16	13634.6	16040.4	1	1	0.882353	0.000124322	0.00412232	0.289196	Appendix <= Terminal ileum < Cecum	GO:0008763	6357.4	26573.8	20883.1	16206.9	25664.5	180.935	761.763	30693.9	22617.9	28094	21307.9	26134.3	18983.6	9098.87	26734.1	1121.62	24887.5	15226.2	104.99	12166.6	28308.6	5796.59	0	13812.5	0
GO.0045910	Group	Group	-1.33781	0.550066	49	47	0.0188756	0.120844	GO:0006412	BP#translation	2.35091e+06	0.000325585	2.35091e+06	777801	1.20446e+06	1.4716e+06	1	1	1	0.000124372	0.00412327	0.289208	Appendix <= Terminal ileum < Cecum	GO:0006412	583430	2.62379e+06	2.11607e+06	1.59333e+06	2.69332e+06	27130.2	67560.5	2.81976e+06	2.19303e+06	2.04961e+06	1.8076e+06	5.34542e+06	1.38814e+06	821938	2.89385e+06	119245	2.82913e+06	1.67934e+06	11313.9	745426	1.74066e+06	405409	1720.36	880479	1543.21
GO.0019843	Group	Group	-1.3057	0.539519	49	49	0.019435	0.120844	GO:0050071	MF#lysyltransferase activity	10451.2	0.000326465	10451.2	1601.19	5450.47	6007.07	1	0.8	0.882353	6.15636e-05	0.0546858	0.0318425	Appendix < Terminal ileum <= Cecum	GO:0050071	1624.24	8902.09	8723.73	8549.95	13806.2	58.9934	352.36	19205	11248.5	896.841	9247.82	46354.7	582.937	5567.68	15041.1	608.984	14642.6	10061.7	0	1511.19	3187.87	893.087	0	2417.82	0
GO.0016021	Group	Group	-1.3246	0.548363	49	49	0.0196518	0.120844	GO:0008870	MF#galactoside O-acetyltransferase activity	11224.3	0.000326466	11224.3	2754.21	6835.15	7108.67	1	1	0.882353	6.58376e-05	0.0247999	0.0691232	Appendix <= Terminal ileum < Cecum	GO:0008870	2121.44	17428.9	10515.8	10742.3	16220.8	344.693	976.228	20332.9	11154.7	2483.78	15716	1619.1	911.109	4387.58	11565.6	613.369	13952.8	7911.66	41.5547	1924.24	5666.43	1951.18	0	5043.39	0
GO.0055129	Group	Group	-1.32375	0.574039	49	48	0.0255681	0.120844	GO:0006298	BP#mismatch repair	122296	0.000330246	122296	40742.2	65538.8	77639.3	1	1	0.941176	0.000117126	0.00479393	0.26226	Appendix <= Terminal ileum < Cecum	GO:0006298	27176.7	162762	117882	100551	154775	1056.2	3238.51	111846	86915.3	108919	107864	168956	61562.1	41625.3	126137	4401.16	116924	68209.2	461.924	33014.1	76253.4	27914.9	0	62188	10.9309
GO.0015109	Group	Group	-1.23655	0.514098	49	47	0.0201497	0.120844	GO:0008176	MF#tRNA (guanine-N7-)-methyltransferase activity	26427.6	0.000330246	26427.6	9807.04	14068.7	17051.9	1	1	0.941176	0.000183654	0.00220885	0.437114	Appendix <= Terminal ileum < Cecum	GO:0008176	7365.92	26936.2	23404.8	18247.6	30586.9	295.729	852.559	33030.8	22996.7	32139.9	21420.9	30856.6	25891.9	10569	33001.8	1166.02	29528.2	17654.9	117.681	9161.04	23006	5200.03	0	12464.8	6.41026
GO.0009360	Group	Group	-1.34726	0.577192	49	48	0.0239126	0.120844	GO:0033177	CC#proton-transporting two-sector ATPase complex, proton-transporting domain	12756.3	0.000332849	12756.3	3158.11	7037	7833.84	1	1	0.882353	8.64539e-05	0.00986339	0.153543	Appendix <= Terminal ileum < Cecum	GO:0033177	3445.87	14511.1	12681.8	10975.1	17438	44.537	522.203	21808	11959.8	470.883	4822.77	21783.8	898.068	6287.23	17594.6	477.172	11587.7	5544.82	95.4104	2268.01	5093.99	3444.61	0	7040.92	0
GO.0030246	Group	Group	-1.46346	0.611802	49	48	0.0208061	0.120844	GO:0004417	MF#hydroxyethylthiazole kinase activity	14053.8	0.000333655	14053.8	3289.23	7438.54	8463.43	1	1	0.882353	7.05044e-05	0.0198842	0.0854338	Appendix <= Terminal ileum < Cecum	GO:0004417	3717.91	10269.2	7355.77	6112.24	10095.7	171.086	671.617	27983	12596.4	13474.2	20897.5	33576.4	4862.36	3846.51	12567	608.416	12416	8218.33	14.7522	7545.63	18349.8	2160.96	0	8907.97	0
GO.0006164	Group	Group	-1.32787	0.555819	49	48	0.020959	0.120844	GO:0045910	BP#negative regulation of DNA recombination	17670.7	0.000335094	17670.7	4674.38	9202.65	10754.4	1	1	0.882353	9.18973e-05	0.0085739	0.171963	Appendix <= Terminal ileum < Cecum	GO:0045910	4721.07	20620.4	17780.9	13713.8	22325.1	103.581	532.267	24633.4	16581	821.071	9002.21	37072.2	1097.86	7050.69	23346	913.286	21162.8	13362.3	64.8679	4293.55	8383.95	3636.24	0	6575	0
GO.0008808	Group	Group	-1.37975	0.568396	49	48	0.019091	0.120844	GO:0019843	MF#rRNA binding	1.00256e+06	0.000335463	1.00256e+06	364350	546479	648956	1	1	1	0.000146882	0.0032759	0.342585	Appendix <= Terminal ileum < Cecum	GO:0019843	266175	1.13666e+06	942842	754715	1.23773e+06	12002.8	29992.1	1.19419e+06	940367	1.02849e+06	686094	1.29017e+06	697760	399132	1.30947e+06	52611.5	1.23251e+06	725210	4558.32	352157	822012	192890	154.46	413929	227.654
GO.0009035	Group	Group	-1.34119	0.566328	49	47	0.0220384	0.120844	GO:0016021	CC#integral component of membrane	2.1213e+07	0.000336082	2.1213e+07	6.99698e+06	1.18129e+07	1.35999e+07	1	1	1	9.77032e-05	0.00743877	0.192001	Appendix <= Terminal ileum < Cecum	GO:0016021	5.24548e+06	2.20359e+07	1.79835e+07	1.51837e+07	2.52225e+07	223328	821547	2.74317e+07	1.93297e+07	2.23363e+07	2.53908e+07	3.48161e+07	1.30478e+07	7.70947e+06	2.50421e+07	900299	2.32875e+07	1.37342e+07	84759.7	6.92685e+06	1.73335e+07	4.35742e+06	3473.85	1.02345e+07	2939.23
GO.0004132	Group	Group	-1.3186	0.526728	49	47	0.015833	0.120844	GO:0055129	BP#L-proline biosynthetic process	60377	0.000336082	60377	19531.1	34011.5	38725.9	1	1	0.941176	9.77032e-05	0.00743877	0.192001	Appendix <= Terminal ileum < Cecum	GO:0055129	13955.6	75157.1	57728	52479.6	81722.1	616.029	1764.18	79211.3	57610.3	59547.7	38690.1	82942.2	47518.3	26828.3	72298.8	2907.23	69555.3	42013.2	132.236	19240.7	43022.2	12260.6	0	25074.7	12.1323
GO.0009098	Group	Group	-1.30695	0.56397	49	48	0.0248863	0.120844	GO:0015109	MF#chromate transmembrane transporter activity	45067.8	0.000336429	45067.8	16393.3	23288.7	28733.9	1	1	0.882353	0.000193446	0.00212137	0.451869	Appendix <= Terminal ileum < Cecum	GO:0015109	13767.9	49614.1	45016.1	36838.3	60668.9	223.528	1471.13	59694.8	38273.7	29293.6	22096.9	55166	44417.6	20443.4	64516	1955.21	44866.7	25566.1	167.103	17283.2	41839.8	9020.67	0	14456.7	0
GO.0008961	Group	Group	-1.26306	0.520777	49	47	0.0191892	0.120844	GO:0009360	CC#DNA polymerase III complex	82168.5	0.000337039	82168.5	24347.5	46078.9	51947.3	1	1	0.941176	8.08264e-05	0.0125426	0.127331	Appendix <= Terminal ileum < Cecum	GO:0009360	21189.2	87581.9	66066.1	53205.3	88602.7	1167.47	3847.98	132232	83366.7	65249	90858.4	100066	35674.1	29823.1	95073.1	4101.11	92860.3	55645.8	237.777	24390.3	56587.3	16680.3	0	42983.5	10.0291
GO.0019632	Group	Group	-1.24798	0.574193	49	48	0.0348186	0.120844	GO:0030246	MF#carbohydrate binding	373408	0.000337311	373408	103288	208005	233334	1	1	0.941176	7.55148e-05	0.0158443	0.104733	Appendix <= Terminal ileum < Cecum	GO:0030246	102197	457039	359725	342042	529766	2219.46	9539.38	308242	260204	209248	368351	540275	83711.2	140436	393586	13024.1	394596	227921	511.3	105868	253187	88862.1	0	183868	23.15
GO.0004555	Group	Group	-1.1943	0.506871	49	46	0.0226828	0.120844	GO:0006164	BP#purine nucleotide biosynthetic process	64888	0.000341647	64888	18928.2	35204.6	40520.4	1	1	0.941176	8.59348e-05	0.0109432	0.143329	Appendix <= Terminal ileum < Cecum	GO:0006164	18466.6	67776	52786.8	43845.4	68615.7	700.249	2465.01	91663.5	50088	46757.5	63502	25894.5	22722.4	22106	62260.3	2986.2	68531.2	41582.7	191.039	26087.7	62410.5	15981.4	0	44847.3	8.6069
GO.0005328	Group	Group	-1.22212	0.53915	49	47	0.0280487	0.120844	GO:0008808	MF#cardiolipin synthase activity	36032.5	0.000341647	36032.5	9345.76	17688.2	21498.7	1	1	0.941176	8.59348e-05	0.0109432	0.143329	Appendix <= Terminal ileum < Cecum	GO:0008808	7305.9	39315.2	27000.9	23538.3	36939.3	240.084	1229.63	48679.8	20176	27597.3	50620.5	108535	6882.96	11551.7	35416.2	1116.54	30002	17780	63.8514	8856.99	21652.7	7082.26	6.33141	15055.9	0
GO.0008792	Group	Group	-1.25222	0.523454	49	47	0.0207973	0.120844	GO:0009035	MF#type I site-specific deoxyribonuclease activity	20176.1	0.000342592	20176.1	6343.14	10299.9	12515.1	1	1	0.882353	0.000138349	0.00382004	0.312351	Appendix <= Terminal ileum < Cecum	GO:0009035	3504.42	20465.6	23916.9	19954.2	31445.7	368.111	715.846	14637.3	13245.4	14994.8	21875.6	37779.8	8930.83	9118.12	29213.3	748.461	23189.3	13624.8	53.8609	6477.6	15805.3	3531.05	0	5847.13	0
GO.0015556	Group	Group	-1.36593	0.592835	49	47	0.0256866	0.120844	GO:0004132	MF#dCMP deaminase activity	17866.4	0.00034325	17866.4	5187.14	9275.24	11004.4	1	1	0.882353	0.00011634	0.00535892	0.247065	Appendix <= Terminal ileum < Cecum	GO:0004132	5728.39	23488.8	20367.1	16966.5	25999.1	120.42	133.654	8893.17	17680.3	525.701	4440.64	18200.1	1330.03	7652.32	25465.6	1126.56	25766.6	15660	78.6262	8044.83	18831.1	3685.94	0	5117.47	0
GO.0006423	Group	Group	-1.14628	0.491611	49	46	0.0240551	0.120844	GO:0009098	BP#leucine biosynthetic process	107458	0.000345926	107458	36851.8	60486.2	69547.4	1	1	0.941176	0.000109581	0.00620877	0.222964	Appendix <= Terminal ileum < Cecum	GO:0009098	28667.8	134978	91465.4	80812.8	127940	1300.91	3765.56	138707	94069.1	124711	98719.9	115471	92017.9	43440.1	134759	5106.62	124770	75786.2	150.578	31969.4	73197.6	22921.8	0	53364.6	23.0431
GO.0003844	Group	Group	-1.19148	0.529593	49	47	0.0291839	0.120844	GO:0008961	MF#phosphatidylglycerol-prolipoprotein diacylglyceryl transferase activity	24473.6	0.000348191	24473.6	8367.99	12467.4	15377.9	1	1	0.882353	0.000182456	0.00248895	0.415926	Appendix <= Terminal ileum < Cecum	GO:0008961	4992.06	38331.5	19261.9	15638.4	24977.2	194.921	634.101	25606.8	21585.9	26084.4	14965.1	29593.8	18719.6	8871.19	25862.8	987.218	23026.1	14406.3	79.6316	9151.02	21938.7	4215.29	0	9378.27	0
GO.0052657	Group	Group	-1.32023	0.544459	49	48	0.0192119	0.120844	GO:0019632	BP#shikimate metabolic process	24090.6	0.000351046	24090.6	6617.73	14055.4	15260.2	1	1	0.941176	7.97882e-05	0.0153301	0.110146	Appendix <= Terminal ileum < Cecum	GO:0019632	5203.6	30482.2	15274.5	13657.8	22235.6	333.913	1223.4	45573.3	24328	26845.9	27664.9	30883.9	14680.4	9274.64	27595.8	1325.42	30736.7	18096.7	11.0132	4483.33	9682.08	4381.02	0	13537	8.95522
GO.0016857	Group	Group	-1.24194	0.542807	49	47	0.0266817	0.120844	GO:0004555	MF#alpha,alpha-trehalase activity	27953.8	0.000357522	27953.8	6837.4	14557.3	16841.8	1	0.933333	0.882353	0.000108711	0.00691696	0.209397	Appendix <= Terminal ileum < Cecum	GO:0004555	4575.07	36263.2	13728.5	12698.1	19437.4	245.743	821.077	18334.8	11279	29168.1	57198.3	20645.1	9403.93	7731.87	19052.7	287.544	14612.5	7541.89	59.6751	1284.66	3004.7	8540.46	0	30422	0
GO.0043571	Group	Group	-1.41562	0.584677	49	48	0.0193839	0.120844	GO:0005328	MF#neurotransmitter:sodium symporter activity	40237.8	0.000357606	40237.8	10147.7	21958.4	24684.7	1	1	0.882353	8.47993e-05	0.013415	0.124447	Appendix <= Terminal ileum < Cecum	GO:0005328	10456.7	50832.9	41334	35888.4	59974.2	459.996	1456.64	74530	50200.7	7341.63	3204.03	3234.69	13925.2	22201.6	70669.9	3039.91	61222.2	35755.6	44.9198	12166.1	29615.8	6878.89	0	16122.3	0
GO.0006434	Group	Group	-1.22753	0.535255	49	48	0.0263459	0.120844	GO:0008792	MF#arginine decarboxylase activity	21995.1	0.000358859	21995.1	6734.92	12384.6	13989.4	1	1	0.882353	0.000172054	0.00291396	0.381728	Appendix <= Terminal ileum < Cecum	GO:0008792	5472.4	20055.2	12846.8	10007.4	15136.6	288.465	1070.8	16646.2	9747.99	30543.6	51372.7	26392.6	4409.84	5321.05	14504.8	312.822	10421.5	5156.74	83.5873	8641.13	20545.5	6760.54	0	18911.2	0
GO.0043565	Group	Group	-1.48429	0.615792	49	49	0.0199017	0.120844	GO:0015556	MF#C4-dicarboxylate transmembrane transporter activity	32319.5	0.000359749	32319.5	9599.44	17327.1	20163	1	1	0.882353	0.000153858	0.00353804	0.336695	Appendix <= Terminal ileum < Cecum	GO:0015556	6993.34	12967	12952.9	9016.98	15080.8	780.855	1593.23	22956	8671.06	71726.6	100484	75174.4	4523.48	5678.91	13971.1	298.047	14252.7	7888.24	38.0135	3588.47	7596.75	8539.68	0	34808.2	0
GO.0009398	Group	Group	-1.32902	0.585793	49	47	0.0279171	0.120844	GO:0006423	BP#cysteinyl-tRNA aminoacylation	24234.9	0.000362641	24234.9	8213.01	13307.8	15539.2	1	0.933333	0.882353	0.000129365	0.00497191	0.267858	Appendix <= Terminal ileum < Cecum	GO:0006423	5630.3	28627.3	22350.8	17911.8	27920.7	235.131	677.235	27478.4	21290.8	21409.1	22114.5	33639.3	13857.4	10134	29701.2	1107.63	25814.5	15464.9	107.171	7566.56	16978.3	5348.09	0	12537.4	0
GO.0006747	Group	Group	-1.32959	0.585732	49	47	0.0278377	0.120844	GO:0003844	MF#1,4-alpha-glucan branching enzyme activity	26898.9	0.000362914	26898.9	7243.92	15168.8	16812.5	1	1	0.882353	7.87295e-05	0.0186462	0.0948388	Appendix <= Terminal ileum < Cecum	GO:0003844	7127.67	27112	23365	20196.1	32419.7	219.605	831.073	28520.3	26355.3	15772.3	29918.1	34930.3	6608.63	11163	34443.8	1467.44	31501.9	18820.4	63.4005	4767.67	10257.1	6322.23	0	16852.2	0
GO.0008409	Group	Group	-1.21896	0.521017	49	47	0.0236053	0.120844	GO:0052657	MF#guanine phosphoribosyltransferase activity	25122.4	0.000363228	25122.4	8430.02	13709.5	16052.9	1	1	0.941176	0.000129571	0.00497633	0.267907	Appendix <= Terminal ileum < Cecum	GO:0052657	5683.04	29758.2	24563	15870.9	26812.5	375.161	1074.81	32321.3	23278.7	22386.8	25574.9	36783.9	11543.7	7961.79	26865.9	1180.2	26826.6	15551.7	75.6515	9420.52	22341.5	4545.79	0	11200.2	5.11509
GO.0031176	Group	Group	-1.23758	0.554337	49	47	0.0303814	0.120844	GO:0016857	MF#racemase and epimerase activity, acting on carbohydrates and derivatives	48284.2	0.000364969	48284.2	10243.7	25838.9	28852	1	1	0.882353	8.42544e-05	0.0148281	0.115768	Appendix <= Terminal ileum < Cecum	GO:0016857	6811.7	54531.2	22739.4	22472.7	34400.1	778.92	3557.94	91885.2	26285.8	40713.5	109638	165414	19756.8	9934.86	26063.9	657.381	19763.3	9239.24	53.5231	9384.34	26107.2	6318.63	0	22284.4	0
GO.0050418	Group	Group	-1.20136	0.547131	49	48	0.0330818	0.120844	GO:0043571	BP#maintenance of CRISPR repeat elements	37726.5	0.000366909	37726.5	10045.4	20216.1	23177.7	1	1	0.941176	9.58458e-05	0.0102136	0.157385	Appendix <= Terminal ileum < Cecum	GO:0043571	8563.64	89681	24410.8	22963.1	36701.3	198.046	164.738	7891.77	35018.3	22175.3	16653.1	18190.4	5588.73	16516.7	41844.7	1611.47	49688.3	28206	360.04	12260.8	32285.2	10108.9	0	23664.7	4.89103
GO.0051258	Group	Group	-1.31863	0.542539	49	48	0.0189497	0.120844	GO:0006434	BP#seryl-tRNA aminoacylation	27794.4	0.000366909	27794.4	9297.32	16058.4	18060.3	1	1	0.941176	9.58458e-05	0.0102136	0.157385	Appendix <= Terminal ileum < Cecum	GO:0006434	7431.13	24383.7	25202.8	19384.3	31105.1	518.737	1021.62	38381.4	26578	24798.5	30694.8	37484.2	16889	10575.8	33595.2	1438.98	32015.9	20176.9	62.1611	11955.9	28508.2	5125.36	0	12298.6	11.3554
GO.0030388	Group	Group	-1.28643	0.548214	49	47	0.0232132	0.120844	GO:0043565	MF#sequence-specific DNA binding	1.77025e+06	0.000367022	1.77025e+06	584019	959223	1.12574e+06	1	1	1	0.000122039	0.00577037	0.242363	Appendix <= Terminal ileum < Cecum	GO:0043565	470214	2.09003e+06	1.45372e+06	1.32014e+06	2.15594e+06	15172.2	67895.3	2.41769e+06	1.6757e+06	1.69878e+06	1.68223e+06	2.72454e+06	1.15039e+06	695042	2.44187e+06	89455.4	2.2442e+06	1.3439e+06	4014.58	463886	1.11368e+06	328168	33.0239	706387	64.2455
GO.0004519	Group	Group	-1.38926	0.576186	49	49	0.0198652	0.120844	GO:0009305	BP#protein biotinylation	13253	0.000367629	13253	2703.56	7407.27	7995.47	1	0.933333	0.882353	7.01854e-05	0.0437363	0.0430646	Appendix < Terminal ileum < Cecum	GO:0009305	2387.25	10640.2	8099.58	7038.3	12344.9	243.048	838.151	32919.1	13310.4	9630.53	15623	33697.3	1187.5	5285.04	17183.7	790.695	16307.1	10717.3	14.1557	2365.52	4971.39	1601.73	0	4657.85	0
GO.0102752	Group	Group	-1.19149	0.529028	49	47	0.0290189	0.120844	GO:0009398	BP#FMN biosynthetic process	17176.9	0.000368074	17176.9	5860.05	9200.36	10945.2	1	0.933333	0.941176	0.000133027	0.00488327	0.273286	Appendix <= Terminal ileum < Cecum	GO:0009398	4652.19	22205.9	16940	13204.9	21330	131.399	118.145	2947.08	15655.3	18284	13074.3	25255.8	8742.48	6906.36	21275.3	793.94	20079.5	12051.3	63.8966	7929.27	18837	3254.76	4.86027	7280.04	0
GO.0008880	Group	Group	-1.22064	0.505912	49	47	0.0197871	0.120844	GO:0006747	BP#FAD biosynthetic process	17175.5	0.000368074	17175.5	5857.01	9194.87	10941.9	1	0.933333	0.941176	0.000133027	0.00488327	0.273286	Appendix <= Terminal ileum < Cecum	GO:0006747	4652.19	22205.9	16964.7	13198.3	21305.1	131.399	118.145	2947.08	15655.3	18284	13074.3	25255.8	8735.4	6906.36	21266.5	793.94	20079.5	12051.3	63.8966	7929.27	18837	3257.61	4.86027	7289.72	0
GO.0044206	Group	Group	-1.3067	0.54991	49	47	0.0216181	0.120844	GO:0008409	MF#5'-3' exonuclease activity	20775.8	0.0003691	20775.8	6898.35	11573.7	13335	1	1	0.882353	0.000101803	0.00888129	0.176135	Appendix <= Terminal ileum < Cecum	GO:0008409	5165.29	21637.2	16464.2	12364.7	19884.6	285.737	701.015	25731.2	16594.5	15550.8	21174.8	39489.7	15590.3	7715.83	22302.3	891.089	21684.4	12764.9	76.899	9083.62	20691.3	4111.97	0	8661.38	0
GO.0019552	Group	Group	-1.22962	0.50505	49	47	0.018757	0.120844	GO:0031176	MF#endo-1,4-beta-xylanase activity	14309.1	0.0003691	14309.1	3711.42	7628.66	8747.22	1	1	0.882353	0.000101803	0.00888129	0.176135	Appendix <= Terminal ileum < Cecum	GO:0031176	4877.49	12688.9	11260.6	10813.2	15107	144.96	814.299	24331.6	8142.03	9041.63	11121.5	766.547	8440.04	2557.25	10747	445.916	12916	8257.61	6.64536	11838.9	29977.6	3449.04	0	9108.35	0
GO.0016462	Group	Group	-1.32421	0.5672	49	48	0.023885	0.120844	GO:0050418	MF#hydroxylamine reductase activity	17698.3	0.000372841	17698.3	4429.82	10267.7	11058.6	1	1	0.941176	7.77495e-05	0.0225806	0.0813002	Appendix <= Terminal ileum < Cecum	GO:0050418	4368.12	19624.3	13642.3	12704.7	21182.3	184.304	1137.55	45755.4	21197	11695.7	9256.92	2701.82	2579.53	7784.39	22874.3	1121.74	22941.9	14846.7	79.5672	6615.99	15836.7	2924.63	4.9041	7804.94	0
GO.0033362	Group	Group	-1.19716	0.54485	49	47	0.0329685	0.120844	GO:0051258	BP#protein polymerization	22222.9	0.000375746	22222.9	8396.14	12021.2	14450.8	1	1	0.941176	0.000224812	0.00212192	0.475029	Appendix <= Terminal ileum < Cecum	GO:0051258	6227.29	24164.2	20983.4	16490.6	25479.9	264.158	637.759	25894	20069.4	26055.5	14247.6	26609.5	17570.3	8312.65	23036.3	1103.42	25119.6	14813.2	79.5357	11613.8	28504.4	4645.43	0	9535.82	5.37153
GO.0071709	Group	Group	-1.30308	0.563641	49	47	0.0252143	0.120844	GO:0030388	BP#fructose 1,6-bisphosphate metabolic process	31379.2	0.000376317	31379.2	8240.28	17712	19554.2	1	1	0.882353	9.5195e-05	0.0113229	0.146955	Appendix <= Terminal ileum < Cecum	GO:0030388	8056.48	43896.3	35188.1	29619.6	45498.1	263.919	619.936	29354.4	27270.3	2057.07	14729.6	25535.4	2392.29	13331.4	38931.8	1524.55	38082.3	22538.6	74.5195	9937.11	22913.4	6747.59	0	12942.4	0
GO.0008448	Group	Group	-1.19413	0.530922	49	47	0.0292277	0.120844	GO:0004519	MF#endonuclease activity	359483	0.000376468	359483	106376	211064	230509	1	1	1	9.52342e-05	0.011325	0.146965	Appendix <= Terminal ileum < Cecum	GO:0004519	91069.8	515302	270407	227274	348535	5849.77	16821.2	401324	261583	302912	551743	540905	142537	99477	303447	12832.8	366384	211572	1262.39	170169	418314	79718.3	24.6724	187632	18.2947
GO.0042450	Group	Group	-1.1921	0.533248	49	47	0.0301702	0.120844	GO:0102752	MF#1,4-alpha-glucan branching enzyme activity (using a glucosylated glycogenin as primer for glycogen synthesis)	26774.4	0.000378143	26774.4	7190.19	15063.2	16716.2	1	1	0.882353	8.31745e-05	0.0180528	0.0998432	Appendix <= Terminal ileum < Cecum	GO:0102752	7127.67	26966.9	23076.8	19894.4	32015.3	219.605	831.073	28510	26127.3	15768	29704.3	34883.4	6608.63	11156.6	34349	1457.21	30891.9	18414.6	63.4005	4711.26	10184.7	6230.61	0	16816.3	0
GO.0009313	Group	Group	-1.27705	0.582495	49	46	0.0333385	0.120844	GO:0008880	MF#glucuronate isomerase activity	19234.7	0.00037973	19234.7	5903.68	9777.96	11872.9	1	1	0.882353	0.000101156	0.00986339	0.164783	Appendix <= Terminal ileum < Cecum	GO:0008880	4723.68	16446.5	14409.3	13287.8	20640.2	300.619	1134.68	37799.8	14267.7	28563.3	21442.9	33678	12348.9	5627.63	17136.2	705.556	15961	11094	33.889	4728.23	11390	3534.05	0	10675.6	0
GO.0046034	Group	Group	-1.12059	0.47787	49	47	0.0233031	0.120844	GO:0044206	BP#UMP salvage	47705.4	0.000380474	47705.4	15000.4	24004.6	29470.9	1	1	0.882353	0.000121222	0.00643766	0.227993	Appendix <= Terminal ileum < Cecum	GO:0044206	12061.6	46983.4	41731.2	30907.2	50738.9	526.424	1322.34	48727.4	37408.7	47983.8	51156.8	65152.8	18761.7	16718.3	47242.5	2059.95	48258.2	27577	125.465	12051.5	27773.1	8183.95	0	25018.6	0
GO.0003852	Group	Group	-1.23507	0.530055	49	48	0.0241472	0.120844	GO:0019552	BP#glutamate catabolic process via 2-hydroxyglutarate	18617.1	0.000381572	18617.1	6008.97	10003.7	11769.1	1	1	0.882353	0.000107468	0.0085739	0.184192	Appendix <= Terminal ileum < Cecum	GO:0019552	6236.18	26128.4	18533.6	17281.9	25991.7	175.461	364.643	17836.4	19367	10331.1	5985.84	19502.1	9909.75	9297.96	28528.7	1036.2	22060	12271.8	42.4657	6898.57	16400.6	4482	0	6752.74	0
GO.0009941	Group	Group	-1.25525	0.503335	49	47	0.0162122	0.120844	GO:0016462	MF#pyrophosphatase activity	44967.1	0.000381725	44967.1	14426.4	25415.8	28834.8	1	1	0.941176	0.000107511	0.00857559	0.184203	Appendix <= Terminal ileum < Cecum	GO:0016462	11926.4	51887.4	43474.5	36712	58809.9	322.028	1381.16	55239	45484.4	33960.1	33963.9	39505.8	20381	20679	60265.6	1969.22	48116.3	28874.8	146.485	9100.3	20039.7	9728.71	0	24177.4	8.46233
GO.0004633	Group	Group	-1.27505	0.552069	49	47	0.0253527	0.120844	GO:0033362	BP#lysine biosynthetic process via diaminopimelate, diaminopimelate-aminotransferase pathway	13524.4	0.000386841	13524.4	2888.29	7444.78	8159.18	1	1	0.882353	8.84229e-05	0.0158416	0.113101	Appendix <= Terminal ileum < Cecum	GO:0033362	4005.87	16885.2	14507.1	13797	20836.7	100.957	510.087	25123.3	14498.3	91.0878	66.2963	257.563	1124.46	6271.82	14720.7	984.369	19440.3	12597	22.9872	6942.04	17395.1	2108.72	0	4222.19	0
GO.0051775	Group	Group	-1.26305	0.525622	49	46	0.0202627	0.120844	GO:0071709	BP#membrane assembly	15725.9	0.000388293	15725.9	4182.24	10376.1	10336.1	1	1	0.882353	0.00013577	0.00535892	0.262908	Appendix <= Terminal ileum < Cecum	GO:0071709	3138.02	17516.7	11102.8	9396.47	14154.4	322.799	1243.86	17193.8	5650.94	8903.87	43385	19432.9	2810.32	3953.62	9230.04	172.419	7189.38	3729.66	63.2782	2604.64	6211.76	4526.43	0	10962.8	0
GO.0008839	Group	Group	-1.32878	0.558432	49	48	0.0214483	0.120844	GO:0008448	MF#N-acetylglucosamine-6-phosphate deacetylase activity	31683.1	0.000389032	31683.1	8642.46	18494.6	20054.3	1	1	0.882353	8.21078e-05	0.0218758	0.0857158	Appendix <= Terminal ileum < Cecum	GO:0008448	8239.87	36562.2	27108.1	25898.4	38671.3	272.153	855.009	23703.1	24380.5	27481.7	37906.4	30536.9	10133.1	12412	35596.6	1410.77	30654.1	19329.3	38.3006	4844.98	10304.8	7018.22	0	20766.2	0
GO.0006352	Group	Group	-1.54261	0.638451	49	49	0.0196229	0.120844	GO:0042450	BP#arginine biosynthetic process via ornithine	45813	0.000392915	45813	15357.8	25270.5	29363	1	1	0.882353	0.000106786	0.00952577	0.17245	Appendix <= Terminal ileum < Cecum	GO:0042450	10426.3	51326.5	34458.1	30630.2	48358.5	424.222	1444.45	57234.4	42648.3	71684	47676.9	72350.9	36859.9	19299	53059.6	2114.69	47422.9	28596	48.3813	15894.9	36204	9091.95	0	23825.9	0
GO.0030272	Group	Group	-1.27613	0.549561	49	48	0.024611	0.120844	GO:0009313	BP#oligosaccharide catabolic process	18521.1	0.000393077	18521.1	4104.85	9708.19	11050.4	1	0.933333	0.882353	8.14768e-05	0.024028	0.0792608	Appendix <= Terminal ileum < Cecum	GO:0009313	2977.11	28291.4	13708.8	12844.2	21321.3	189.417	822.866	34956.5	15650.4	9856.86	13955.4	29477.4	2456.99	9340.92	24443.2	422.467	10715.5	5836.88	0	2352.43	5414.66	3504.65	0	7234.68	0
GO.0016758	Group	Group	-1.29006	0.605375	49	46	0.0383487	0.120844	GO:0046034	BP#ATP metabolic process	10412.6	0.000394086	10412.6	2830.77	6073.38	6586.2	1	1	0.882353	9.39831e-05	0.0138722	0.127709	Appendix <= Terminal ileum < Cecum	GO:0046034	3163.17	12198.7	8476.08	7807.21	11429.4	132.433	332.924	4617.34	4718.5	2121	13502.6	6907.63	842.421	3923.53	9150.28	116.796	5854.04	2883.64	64.6426	5404.33	12413.2	3516.62	0	7227.03	0
GO.0015078	Group	Group	-1.31007	0.558663	49	47	0.0233011	0.120844	GO:0003852	MF#2-isopropylmalate synthase activity	31107.6	0.000399949	31107.6	9922.98	18051.2	20092.7	1	1	0.941176	9.99131e-05	0.0121244	0.143753	Appendix <= Terminal ileum < Cecum	GO:0003852	7801.51	34902.6	28353.6	24328.8	38449.6	339.365	1224.73	33079.4	21148.8	29003.8	40532.5	35503.1	15263.6	11234.8	32295.5	1073.77	29974.2	19306	65.2931	8325.46	19847	7940.69	0	17914.5	18.018
GO.0016773	Group	Group	-1.35629	0.574639	49	48	0.0224645	0.120844	GO:0009941	CC#chloroplast envelope	22026.5	0.00040119	22026.5	7725.12	9935.48	13453.7	1	1	0.882353	0.000276071	0.00180419	0.538443	Appendix <= Terminal ileum < Cecum	GO:0009941	7777.37	18906.2	18250.7	13055.4	20796.6	160.34	577.977	25650	14319.4	17592.3	13694.2	49357.3	6599.6	6689.95	24546.5	1430.13	28357.1	18186.1	52.9084	16367.8	40757.4	7715.51	0	11180.1	0
GO.0003921	Group	Group	-1.23597	0.518221	49	46	0.021163	0.120844	GO:0004633	MF#phosphopantothenoylcysteine decarboxylase activity	22017.6	0.000402216	22017.6	6505.21	12259.6	13883.5	1	1	0.882353	9.33826e-05	0.0153275	0.118851	Appendix <= Terminal ileum < Cecum	GO:0004633	5295.41	19283.8	17637.5	13625.2	21542.5	285.689	845.712	32294.3	17097.2	13603	23537.9	29984.1	12329.7	8349.87	22754.7	913.292	21110.2	12451.9	96.7579	6487.96	14965.2	4507.85	0	12045.4	0
GO.0008901	Group	Group	-1.19395	0.536745	49	47	0.0309599	0.120844	GO:0051775	BP#response to redox state	18294.9	0.000403398	18294.9	4704.03	9159.99	10965.2	1	0.933333	0.882353	0.000105979	0.0105648	0.161246	Appendix <= Terminal ileum < Cecum	GO:0051775	3950.91	25718.4	18733.7	14004.8	23293.4	56.3789	445.005	22775.6	16069.3	7701.27	11494.9	47665.7	1987.35	7172.25	23290.5	908.665	19365.5	11371.5	103.047	2985.52	6269.28	2539.1	0	5344.45	0
GO.0016993	Group	Group	-1.07497	0.47991	49	45	0.0298625	0.120844	GO:0008839	MF#4-hydroxy-tetrahydrodipicolinate reductase	37687.1	0.000404042	37687.1	10234	19230.5	22879.8	1	1	0.941176	0.000106152	0.0105728	0.161289	Appendix <= Terminal ileum < Cecum	GO:0008839	7378.6	37629.7	26354.5	21334.5	34839.5	434.626	1830.12	74010	30748.8	33456.5	42732.3	107690	21845	13349.6	41109.2	1497.19	32155.4	18479	116.929	9886.7	23182.3	6439.94	0	16060.3	6.46204
GO.0009982	Group	Group	-1.4269	0.612194	49	48	0.0241052	0.120844	GO:0006352	BP#DNA-templated transcription, initiation	491363	0.000406236	491363	153775	269538	311060	1	1	1	0.000127146	0.0069227	0.223553	Appendix <= Terminal ileum < Cecum	GO:0006352	143225	617687	513757	493615	798075	3079.11	15550.7	689245	535158	200629	179102	319572	168022	209626	703731	24846.2	642836	371873	1210.96	146576	366624	82886.7	10.5907	154781	5.31915
GO.0019854	Group	Group	-1.15694	0.529106	49	47	0.0337852	0.120844	GO:0030272	MF#5-formyltetrahydrofolate cyclo-ligase activity	24154.1	0.00040647	24154.1	7660.22	13579.3	15436.1	1	1	0.941176	0.000112757	0.00920028	0.180393	Appendix <= Terminal ileum < Cecum	GO:0030272	6148.71	30822.9	25321.8	21989.2	34341.5	182.432	464.565	11620.5	22485.4	16049.3	16816.8	27919.8	10098.2	10763.8	31662.9	762.762	25114.9	13618	88.2005	9098.44	21840.2	5297.02	0	10485.7	8.92548
GO.0051259	Group	Group	-1.24094	0.562644	49	48	0.032342	0.120844	GO:0016758	MF#hexosyltransferase activity	22980.8	0.000408639	22980.8	6855.42	13847.1	14875.6	1	0.933333	0.882353	9.91145e-05	0.0134079	0.133998	Appendix <= Terminal ileum < Cecum	GO:0016758	5133.2	25360	23442.9	18182	27316.4	277.456	1072.9	34935.6	17730	13737.7	23310.7	29384.8	7572.42	8215.62	26075.4	1260.07	25528.1	15447.5	8.78906	7940.59	17845.6	4156.41	0	9413.29	0
GO.0016429	Group	Group	-1.10894	0.526463	49	45	0.0405367	0.120844	GO:0010285	MF#L,L-diaminopimelate aminotransferase activity	15803.5	0.000409788	15803.5	4468.2	9341.06	10091.4	1	1	0.882353	9.27858e-05	0.0169155	0.110482	Appendix <= Terminal ileum < Cecum	GO:0010285	4344.94	16885.2	17099.6	15359	24228	157.405	810.177	28492.9	16811.3	14131.1	10760.6	2889.13	3933.58	7628.84	18130.5	1034.48	20046.5	13027.2	22.9872	6947.8	17418.2	2611.27	0	6441.88	0
GO.0016812	Group	Group	-1.14302	0.528249	49	47	0.0355964	0.120844	GO:0015078	MF#proton transmembrane transporter activity	34868.4	0.000418025	34868.4	9517.55	18422.4	21402.2	1	1	0.882353	0.000111998	0.0102116	0.168823	Appendix <= Terminal ileum < Cecum	GO:0015078	7767.69	33721.1	36242	22339.8	38165.6	303.052	1928.77	79182.3	32545.8	9306.16	28427	50134.7	2052.38	14678.4	46764.7	1454.41	28213.2	15052.6	201.204	4500.46	9890.01	7065.85	0	17611.4	0
GO.0016884	Group	Group	-1.22849	0.491773	49	47	0.0160432	0.120844	GO:0016773	MF#phosphotransferase activity, alcohol group as acceptor	107475	0.000418191	107475	33472.8	60798.3	68627.2	1	1	0.941176	0.000112044	0.0102136	0.168834	Appendix <= Terminal ileum < Cecum	GO:0016773	26114	103708	79728.4	67189.2	110578	1359.23	4644.97	133271	72717.9	135483	207383	203110	46443.2	37792.3	105031	3443.03	85531	49388.6	197.139	27327	66739.5	25556.9	0	71115.3	13.4529
GO.0008998	Group	Group	-1.23185	0.532212	49	47	0.0250533	0.120844	GO:0045302	MF#choloylglycine hydrolase activity	12101	0.000418555	12101	1955.75	6498.82	7051.71	1	0.933333	0.882353	8.49666e-05	0.0280445	0.0713833	Appendix <= Terminal ileum < Cecum	GO:0045302	2025.53	18866.2	8233.75	8001.79	14357.9	56.3435	331.988	15875.6	20055.9	702.743	6949.29	31170.3	665.533	6151.95	23768.4	1465.55	25637.7	16589.2	15.7134	2389.45	4948.55	752.564	0	1724.8	0
GO.0008697	Group	Group	-1.33263	0.566282	49	47	0.0228432	0.120844	GO:0003921	MF#GMP synthase activity	15462.8	0.000419521	15462.8	4401.53	7901.28	9453.3	1	0.933333	0.882353	0.000126147	0.0077033	0.20996	Appendix <= Terminal ileum < Cecum	GO:0003921	3497.53	17619.8	17048.3	14820.7	22322.6	92.9502	464.502	23021.4	9772.58	5896.55	9215.53	28272.7	5394.44	5797.72	16897.3	430.526	12992.9	6728.66	62.3352	2113.76	4491.74	2700.92	0	5750.29	0
GO.0009246	Group	Group	-1.30808	0.57092	49	48	0.0264814	0.120844	GO:0008901	MF#ferredoxin hydrogenase activity	33168.8	0.000420021	33168.8	9106.67	20430.7	21383.5	1	1	0.882353	0.000126297	0.00770797	0.209995	Appendix <= Terminal ileum < Cecum	GO:0008901	9862.02	25869.3	20719.2	14647.3	25165.5	560.445	1628.51	35054.5	23502.4	24069.1	68756.7	44948	1790.01	10137.6	30518.5	663.026	20215.9	10890.2	88.5833	3908.49	8430.67	9875.57	0	29335.4	0
GO.0004828	Group	Group	-1.22824	0.535694	49	48	0.0263804	0.120844	GO:0016993	MF#precorrin-8X methylmutase activity	11618.4	0.000421607	11618.4	2850.32	6866.25	7285.58	1	0.866667	0.882353	9.12626e-05	0.0205008	0.0950696	Appendix <= Terminal ileum < Cecum	GO:0016993	2986.87	14407.4	12214.8	11530.6	19073.9	96.0018	400.359	17617.7	16450.3	4758.63	7782.57	20940.1	916.892	6523.25	16721.5	791.396	15384.2	9419.41	53.1064	2587.98	5663.96	1511.84	0	3312.54	0
GO.0008705	Group	Group	-1.2821	0.547618	49	47	0.0235121	0.120844	GO:0047423	MF#N-methylhydantoinase (ATP-hydrolyzing) activity	3006.37	0.000422773	3006.37	144.171	997.347	1433.18	1	0.8	0.882353	8.11939e-05	0.0475456	0.0431393	Appendix < Terminal ileum < Cecum	GO:0047423	53.4796	2118.42	515.652	297.389	712.724	50.795	341.144	15288.7	1861.55	333.06	4695.56	21545.1	98.7407	256.217	1212.4	12.639	264.577	141.671	0	95.8299	158.701	174.172	0	260.191	0
GO.0004844	Group	Group	-1.21707	0.504542	49	47	0.019812	0.120844	GO:0009982	MF#pseudouridine synthase activity	92331.6	0.000423591	92331.6	32372.3	50035.6	59302.6	1	1	0.941176	0.000178074	0.00396949	0.337487	Appendix <= Terminal ileum < Cecum	GO:0009982	22217.8	100269	84275	68909	112314	1019.11	3053.12	145144	90816.1	101084	57913.6	126144	72241.9	40172	116966	4951.35	110419	67727	169.463	30840.4	70551.1	15924.1	6.63807	35505.5	0
GO.0004071	Group	Group	-1.21546	0.576912	49	48	0.040496	0.120844	GO:0019854	BP#L-ascorbic acid catabolic process	23509.1	0.000424482	23509.1	7140.82	14694	15440.1	1	1	0.882353	0.000104766	0.0129712	0.140585	Appendix <= Terminal ileum < Cecum	GO:0019854	4286.82	20039.7	11926	9844.44	15333	535.453	2175.82	58822.6	13201.8	54268	61629.8	68690.2	5975.13	4469.98	14440.3	747.635	15155.6	8375.26	24.5986	7096.14	16676	3166.6	0	8725.72	0
GO.0008966	Group	Group	-1.2621	0.518591	49	47	0.0188004	0.120844	GO:0051259	BP#protein complex oligomerization	40962	0.00042465	40962	13665.8	24511.1	26898.6	1	1	0.941176	0.000104809	0.0129735	0.140595	Appendix <= Terminal ileum < Cecum	GO:0051259	9185.07	46020.5	36347.3	30705.4	47445.7	649.04	1775.02	42206.6	29322.5	63622.4	72746.5	72327.5	15132	13728.6	41110	1418.82	37771.5	21606.9	69.3403	10323.7	23596	9111.27	0	23991.8	24.8073
GO.0050242	Group	Group	-1.23805	0.502825	49	47	0.0175319	0.120844	GO:0016429	MF#tRNA (adenine-N1-)-methyltransferase activity	7477.24	0.000424681	7477.24	1729.34	3637.5	4385.52	1	0.866667	0.882353	9.76148e-05	0.0163462	0.116044	Appendix <= Terminal ileum < Cecum	GO:0016429	2300.85	4064.14	6465.57	3554.89	6760.55	74.7898	432.41	20497.6	8882.62	441.665	4499.72	19468.3	274.511	2839.55	11729.2	633.653	10237	5309.46	0	1770.21	3766.54	698.412	0	2314.28	0
GO.0015153	Group	Group	-1.27464	0.559034	49	47	0.0271842	0.120844	GO:0016812	MF#hydrolase activity, acting on carbon-nitrogen (but not peptide) bonds, in cyclic amides	9566.35	0.000425969	9566.35	1851.04	5424.44	5767.53	1	1	0.882353	8.18431e-05	0.0476534	0.0432406	Appendix < Terminal ileum < Cecum	GO:0016812	1545.56	11849	8229.74	8030.4	11987	85.548	554.146	21773.7	6580.64	1017.99	6527.46	3674.06	701.844	3199.64	6480.11	118.715	5615.95	2830.29	14.7482	4638.49	11861.3	1746.1	0	3933.34	0
GO.0043752	Group	Group	-1.23942	0.581314	49	46	0.0382546	0.120844	GO:0016884	MF#carbon-nitrogen ligase activity, with glutamine as amido-N-donor	17554.8	0.000430807	17554.8	5297.74	9511.95	11012.3	1	1	0.882353	0.000141417	0.00643766	0.242976	Appendix <= Terminal ileum < Cecum	GO:0016884	3960.3	24916.5	15042.4	12679.9	19329.3	112.291	491.849	24102.6	19302.3	6441.48	5681.62	25597.4	13673.5	6664.79	20597.3	750.704	20721.6	11883.6	92.5737	4232.81	9524.43	4063.85	0	7961.39	0
GO.0016903	Group	Group	-1.26596	0.501121	49	47	0.0149558	0.120844	GO:0008998	MF#ribonucleoside-triphosphate reductase activity	36984	0.000433846	36984	10654.6	21407.3	23519.8	1	1	0.882353	9.73514e-05	0.0180528	0.107912	Appendix <= Terminal ileum < Cecum	GO:0008998	9852.75	41327.8	31512.9	25997.8	40233.6	479.667	1661.79	57813.8	28393.4	28110	49142.5	39003.7	5816.31	13120.9	43531	1601.63	37156.3	20899	164.672	8471.35	19245.8	7941.06	0	19456.7	0
GO.0051085	Group	Group	-1.29989	0.524564	49	47	0.0168592	0.120844	GO:0008697	MF#4-deoxy-L-threo-5-hexosulose-uronate ketol-isomerase activity	31469.3	0.000433846	31469.3	7647.57	15971.2	18800	1	1	0.882353	9.73514e-05	0.0180528	0.107912	Appendix <= Terminal ileum < Cecum	GO:0008697	3638.29	34585	30256.3	28021.4	51123.4	227.393	1082.66	29923.3	15818.1	19919.4	31450.6	56258.3	16621.1	9528.32	50283.8	763.914	32779.7	20868.8	25.0077	7726.57	18189	4656.24	0	12155.8	0
GO.0090071	Group	Group	-1.3002	0.56111	49	47	0.0248987	0.120844	GO:0009246	BP#enterobacterial common antigen biosynthetic process	44212.2	0.000438593	44212.2	15496.6	29595.4	30350.6	1	1	0.941176	0.00015829	0.00536009	0.279451	Appendix <= Terminal ileum < Cecum	GO:0009246	6969.74	27428.8	19381.5	12603.8	20310.6	1262.9	3328.31	55067.2	20641.8	112191	136210	59270.6	18349	7033.59	19871.5	943.205	26653.3	17352.4	132.29	13924.6	36049.6	11271.9	0	34780.2	7.02522
GO.0004817	Group	Group	-1.18301	0.500107	49	46	0.0221825	0.120844	GO:0004828	MF#serine-tRNA ligase activity	27942	0.000440315	27942	9325.26	16171.4	18159.3	1	1	0.941176	0.00011063	0.0125426	0.147397	Appendix <= Terminal ileum < Cecum	GO:0004828	7466.38	24383.7	25233.8	19384.3	31114	518.737	1030.55	38593	26578	24941.4	31458.9	37942.8	16889	10575.8	33595.2	1438.98	32015.9	20194.4	62.1611	11955.9	28508.2	5168.41	0	12553.9	11.3554
GO.0004385	Group	Group	-1.27064	0.51908	49	47	0.0181601	0.120844	GO:0008705	MF#methionine synthase activity	36173.3	0.000446992	36173.3	11502.6	18955.3	22647.4	1	1	0.882353	0.000124715	0.00952577	0.184704	Appendix <= Terminal ileum < Cecum	GO:0008705	8965.59	36713.7	30934.6	29397.1	45873	303.079	726.132	26265.7	31640.8	40100.8	33470.6	52367.4	25576.1	14929.2	33775.4	1215.63	33957.4	20223.1	50.1564	12706.8	30247	8890.34	0	24628.9	0
GO.0046933	Group	Group	-1.28625	0.563928	49	49	0.0271327	0.120844	GO:0004844	MF#uracil DNA N-glycosylase activity	26025.9	0.000446992	26025.9	8825.91	14343.4	16707.5	1	1	0.882353	0.000124715	0.00952577	0.184704	Appendix <= Terminal ileum < Cecum	GO:0004844	7119.42	28362.5	24462.1	17988.1	28895.8	1219.47	805.483	26083	21866.4	23142.4	28906.8	41246	15266.2	8835.8	26737.6	935.281	28984.3	15464.2	127.288	6972.57	15924.8	5689.56	0	13943.9	0
GO.0004386	Group	Group	-1.49914	0.632291	49	48	0.0218934	0.120844	GO:0004071	MF#aspartate-ammonia ligase activity	21861.6	0.000447357	21861.6	5684.11	12852	13783.5	1	0.933333	1	9.61531e-05	0.0218792	0.0928725	Appendix <= Terminal ileum < Cecum	GO:0004071	4127.09	21176.5	16743.5	13520.8	22219.6	318.66	971.302	30796.4	15841.3	17965.7	24628.7	15121.7	2550.93	8450.63	24430.8	924.369	21999.3	13083.2	27.4135	4395.97	10338.3	4656.8	11.5263	13193	4.73934
GO.0009986	Group	Group	-1.27248	0.553349	49	48	0.0259599	0.120844	GO:0008966	MF#phosphoglucosamine mutase activity	30503.9	0.000447636	30503.9	9612.9	15354.9	18852.9	1	1	0.882353	0.000132402	0.00827605	0.205799	Appendix <= Terminal ileum < Cecum	GO:0008966	7314.78	25840.1	22734	16936.2	27632.9	251.917	757.3	29105	26261.6	29215.7	33117.5	31878.8	19193.3	9099.19	28591.8	1221.13	28130.2	16632.3	197.29	9455.45	22128.1	8159.9	0	28085.5	0
GO.0009244	Group	Group	-1.19228	0.507706	49	47	0.0231147	0.120844	GO:0050242	MF#pyruvate, phosphate dikinase activity	17710.9	0.000450198	17710.9	5803.14	9398.81	11181.9	1	1	0.882353	0.000166806	0.00516385	0.290608	Appendix <= Terminal ileum < Cecum	GO:0050242	4776.77	17157.1	19558.8	15927.6	24990.2	119.729	520.021	25963.5	20131.9	7918.02	4507.68	23427.7	8186.97	8356.11	24524.9	1019.9	23414.8	14952	63.1839	8274.92	19302.8	3404.76	0	5885.48	0
GO.0019430	Group	Group	-1.30781	0.545326	49	47	0.0204977	0.120844	GO:0019358	BP#nicotinate nucleotide salvage	10893.5	0.0004512	10893.5	2511.67	5919.72	6602.04	1	0.866667	0.882353	9.51472e-05	0.0240064	0.0859266	Appendix <= Terminal ileum < Cecum	GO:0019358	2540.35	10091.7	10699.7	7742.13	13224.5	137.955	576.965	26505.6	15852.5	548.285	4701.89	21897.4	611.162	5480.1	17675.3	597.936	12773.5	7413.33	0	2061.1	4120.93	1160.76	0	3432.47	0
GO.0004066	Group	Group	-1.3273	0.590496	49	47	0.0293221	0.120844	GO:0015153	MF#rhamnose transmembrane transporter activity	33986.7	0.000453478	33986.7	6146.92	24398.2	22137.7	1	1	0.882353	0.000208219	0.00353804	0.37627	Appendix <= Terminal ileum < Cecum	GO:0015153	5034.17	14436.8	9322.75	7606.78	11188.8	298.756	1519.9	25130.2	2796.84	22881.1	134765	79214.9	2447.15	3137.94	8288.34	127.246	5420.71	3071.92	19.8656	6825.59	16443.6	8927.94	0	38551.2	0
GO.0045226	Group	Group	-1.33714	0.559471	49	48	0.020909	0.120844	GO:0043752	MF#adenosylcobinamide kinase activity	30411.3	0.000458512	30411.3	6989.17	17649.3	18813.6	1	0.933333	0.882353	0.000102004	0.0192473	0.105362	Appendix <= Terminal ileum < Cecum	GO:0043752	8887.51	22055.5	18048.2	16545.1	28074.3	209.586	3198.11	65022.9	26387.8	14228.3	61411.8	45359.9	12552.5	10279.8	27979.2	1050.87	23619.4	16175.3	32.5676	3825.88	8552.76	8108.71	0	14958.2	0
GO.0015935	Group	Group	-1.27014	0.534141	49	49	0.0215292	0.120844	GO:0016903	MF#oxidoreductase activity, acting on the aldehyde or oxo group of donors	42849.5	0.000461758	42849.5	13040.8	22698.5	26733.2	1	1	0.882353	0.000139656	0.00798749	0.214824	Appendix <= Terminal ileum < Cecum	GO:0016903	11361.2	59781.1	45432.2	40190.2	63281.7	196.163	624.704	29769.6	38488.1	8913.59	15478.6	38496.5	16734	20666.2	59480.3	1642.58	44206.6	25886	258.615	14545.9	35380.8	9568.35	0	17233.7	0
GO.0006571	Group	Group	-1.19077	0.522745	49	47	0.027323	0.120844	GO:0004766	MF#spermidine synthase activity	10131.8	0.000465499	10131.8	1663.49	6308.3	6212.93	1	1	0.882353	8.9567e-05	0.0579035	0.0374306	Appendix < Terminal ileum <= Cecum	GO:0004766	2344.65	10186.9	6348.78	5528.52	9444.4	218.257	899.411	35809.5	10174.6	1317.84	11780.8	2257.69	610.945	3279.29	9282.05	789.759	13323.7	8564.31	15.544	1692.62	3465.08	1555.88	0	6195.48	0
GO.0006396	Group	Group	-1.43391	0.594334	49	48	0.0197927	0.120844	GO:0051085	BP#chaperone cofactor-dependent protein refolding	27025.8	0.00047278	27025.8	9456.17	13142	16830.5	1	1	0.882353	0.000317774	0.00203761	0.539467	Appendix <= Terminal ileum < Cecum	GO:0051085	6638.62	40470.4	25810.2	24631.1	38131.3	293.14	691.385	26291.4	16479.3	25933.5	14490	35489.2	22925.9	8373.11	21189.9	680.537	22130.9	12350.5	175.171	11873.8	28749.8	5822.86	0	11440.8	0
GO.0003999	Group	Group	-1.19824	0.521599	49	48	0.0261045	0.120844	GO:0090071	BP#negative regulation of ribosome biogenesis	23302.2	0.00047278	23302.2	9105.8	12345.6	15155.1	1	1	0.882353	0.000317774	0.00203761	0.539467	Appendix <= Terminal ileum < Cecum	GO:0090071	5712.58	28261.5	20439.1	17849.3	28932.5	336.793	728.7	29467.6	22974.2	33497.7	18731.6	32796.3	22331.6	9578.8	29498.5	1286.93	28208.2	16400.9	57.6914	9786.17	23522.1	3924.95	0	9305.38	0
GO.0000105	Group	Group	-1.23294	0.546689	49	47	0.0288119	0.120844	GO:0004817	MF#cysteine-tRNA ligase activity	29413.8	0.000475001	29413.8	8996.68	15484.3	18331	1	0.933333	0.882353	0.000130592	0.0102058	0.180853	Appendix <= Terminal ileum < Cecum	GO:0004817	6587.63	28786.8	22721.5	17926.3	27943.2	282.891	785.242	31026.6	21441.9	24094.5	39912.7	44543.8	14025.8	10188.7	29807.3	1112.39	26155.5	15579.3	107.171	7607.57	17041.5	7968.81	0	23760.9	0
GO.0015934	Group	Group	-1.37114	0.555339	49	49	0.0172393	0.120844	GO:0004385	MF#guanylate kinase activity	27264.9	0.000475394	27264.9	8985.52	13919.1	17039	1	1	0.882353	0.000206948	0.00396856	0.356944	Appendix <= Terminal ileum < Cecum	GO:0004385	7429.36	23952	20203.1	15860.7	24632.3	299.869	863.15	27974.3	18211	30142.3	30050.3	39981.6	18820.1	7915.18	25523.8	820.183	22670	13268.3	157.978	16417.6	39902.9	5796.67	0	13705.2	0
GO.0004756	Group	Group	-1.10982	0.51921	49	47	0.0377886	0.120844	GO:0046933	MF#proton-transporting ATP synthase activity, rotational mechanism	239987	0.000475744	239987	76214.7	136284	153874	1	1	1	0.000130799	0.0102136	0.180898	Appendix <= Terminal ileum < Cecum	GO:0046933	58949.5	239126	213931	176307	284559	3132.81	10320	433206	267213	226603	154097	331221	168350	100087	282970	14501.9	313342	192448	410.061	74754.1	167795	37309.8	8.4559	97665	175.09
GO.0042256	Group	Group	-1.3002	0.5613	49	47	0.0249459	0.120844	GO:0004386	MF#helicase activity	252222	0.000476979	252222	80465.6	145125	162488	1	1	0.941176	0.000138838	0.00888303	0.201676	Appendix <= Terminal ileum < Cecum	GO:0004386	61338.1	247202	225817	195949	298165	2854.54	8958.21	242667	184871	232785	375186	257551	117570	97542	275649	8130.82	218212	130975	722.218	79332.6	197055	69012.7	0	178658	5.78035
GO.0004788	Group	Group	-1.34915	0.591533	49	46	0.0271394	0.120844	GO:0009986	CC#cell surface	31900.1	0.000478052	31900.1	10148.1	19752.1	21026.7	1	1	0.941176	0.000100233	0.0255855	0.0839038	Appendix <= Terminal ileum < Cecum	GO:0009986	6617.62	31201.2	29387.6	24108.7	37380.4	700.355	1650.58	42015.8	24733.6	29007.7	37821.6	30958.7	18607	12417.3	35345.8	1027.96	32775.8	18787.1	207.7	8537.96	19314.3	6301.21	0	15719.3	5.93472
GO.0008879	Group	Group	-1.23588	0.516551	49	48	0.0207803	0.120844	GO:0009244	BP#lipopolysaccharide core region biosynthetic process	41844.8	0.000482987	41844.8	13842.6	27495.1	28294.2	1	1	0.882353	0.000243199	0.00315043	0.417704	Appendix <= Terminal ileum < Cecum	GO:0009244	7116.42	23508.5	10922.6	7919.97	12385.6	2014.14	4666.55	63718.8	4921.87	109646	160228	88606.3	9578.7	3783.64	7854.25	380.359	23945.7	13163.4	86.7879	6059.25	14914.2	9042.97	0	30990.9	0
GO.0004825	Group	Group	-1.18551	0.516126	49	47	0.0261232	0.120844	GO:0019430	BP#removal of superoxide radicals	19373.4	0.000483358	19373.4	7124.88	9297.62	12128.2	1	0.933333	0.941176	0.000342798	0.00191764	0.564325	Appendix <= Terminal ileum < Cecum	GO:0019430	4995.58	20485.3	17416.5	12363.2	20801.4	143.693	489.48	25558.8	14766.4	25054.3	14851.5	46779.2	17608.3	7052.41	21395.8	624.602	17022.2	9079.64	67.4793	10629.9	25927.8	4000.33	0	7546.91	9.09091
GO.0008253	Group	Group	-1.25059	0.531669	49	47	0.0229033	0.120844	GO:0004066	MF#asparagine synthase (glutamine-hydrolyzing) activity	27591.5	0.000485443	27591.5	7279.47	15387.4	17139.4	1	1	0.882353	0.000107126	0.0205298	0.102913	Appendix <= Terminal ileum < Cecum	GO:0004066	5612.51	25703.5	22940.2	18740.1	32790	194.931	1415.46	65367.5	31117.1	14078.8	22812.5	26387.1	12427.5	14553	40608.7	1358.62	24495.6	15559.5	85.3268	3690.72	8216.13	5837.45	0	14641.7	0
GO.0030001	Group	Group	-1.29002	0.542431	49	49	0.0215134	0.120844	GO:0045226	BP#extracellular polysaccharide biosynthetic process	81238	0.000485632	81238	23928.4	47214.2	51890.1	1	1	0.941176	0.00010717	0.020533	0.102922	Appendix <= Terminal ileum < Cecum	GO:0045226	18451.6	98126.9	72029.6	61985.6	96475.8	867.329	2504.3	58360.6	72212.2	75245.8	110842	180791	21634	22886.6	58124.3	3220.09	84752.3	46093.6	383.266	34181.3	85367.5	16445.5	0	34510.8	12.2699
GO.0006047	Group	Group	-1.34247	0.606173	49	47	0.0316682	0.120844	GO:0015935	CC#small ribosomal subunit	190057	0.000485856	190057	70029.2	105136	123852	1	1	1	0.000195311	0.0046176	0.32591	Appendix <= Terminal ileum < Cecum	GO:0015935	48783.6	206504	177634	136871	226175	2258.51	6468.52	234152	182495	208853	147135	240082	142307	77228.9	244448	10342.5	230531	136767	666.69	65245.9	148730	38857.6	25.9136	89409.9	87.3367
GO.0009443	Group	Group	-1.28801	0.576901	49	47	0.0303744	0.120844	GO:0006571	BP#tyrosine biosynthetic process	19790.8	0.000488868	19790.8	6639.53	11430.2	12864.3	1	1	0.882353	0.000129928	0.0113229	0.169304	Appendix <= Terminal ileum < Cecum	GO:0006571	5059.34	21853	18819.9	16415	26556.3	243.104	740.553	27017.9	18124.8	18198.7	19367.9	25718.8	15020.9	7881.94	21029.9	933.641	22498.1	13419.7	24.1532	4693.08	10891	4443.65	0	9284.97	0
GO.0004712	Group	Group	-1.14838	0.532818	49	45	0.0362923	0.120844	GO:0006396	BP#RNA processing	173687	0.000491638	173687	54455.3	95819.9	110172	1	1	0.941176	0.000137971	0.00986527	0.189114	Appendix <= Terminal ileum < Cecum	GO:0006396	43936.3	168773	156314	125762	196732	1556.42	5317.3	180206	136122	144849	191506	221754	75987.3	62522.2	181145	7171.43	167554	99525.6	639.941	50374.5	114467	44624.1	0	119251	10.6809
GO.0016987	Group	Group	-1.53715	0.636608	49	49	0.0196984	0.120844	GO:0003999	MF#adenine phosphoribosyltransferase activity	18721.8	0.000491638	18721.8	5947.2	10086.6	11815.3	1	1	0.941176	0.000137971	0.00986527	0.189114	Appendix <= Terminal ileum < Cecum	GO:0003999	3800.43	25655.8	18434.7	14678.3	22815.1	250.413	385.228	11687.1	16378.2	20896.2	19988	26765.9	7353.06	7159.78	22653.6	1047.35	22741.4	13137.5	15.7068	4431.91	10212.4	3572.48	0	9983.72	18.9719
GO.0016798	Group	Group	-1.31169	0.570123	49	48	0.0258916	0.120844	GO:0000105	BP#histidine biosynthetic process	190872	0.000491976	190872	65250.3	109346	124132	1	1	0.882353	0.000146366	0.0085739	0.210559	Appendix <= Terminal ileum < Cecum	GO:0000105	53529.5	183364	176695	152540	249258	1845.95	7227.82	306040	209045	214022	197608	259994	151858	82197.2	241268	10685.7	225245	140444	345.142	64355.9	152544	40570	0	94008.4	0
GO.0003729	Group	Group	-1.27499	0.540555	49	48	0.0225508	0.120844	GO:0015934	CC#large ribosomal subunit	213929	0.00049283	213929	78757.7	113923	137854	1	1	1	0.000256128	0.00303084	0.432103	Appendix <= Terminal ileum < Cecum	GO:0015934	57385.3	246564	203959	156338	267796	2397.64	4874.94	200712	189391	226646	167177	337931	156670	85445.5	275463	9688.24	243067	140720	1317.65	78574.6	187078	41898.7	5.47622	89751.8	77.2363
GO.0008859	Group	Group	-1.30644	0.566398	49	48	0.0255346	0.120844	GO:0004756	MF#selenide, water dikinase activity	9994.86	0.000493206	9994.86	1861.73	5292.12	5873.56	1	1	0.882353	9.70405e-05	0.0401247	0.0560578	Appendix <= Terminal ileum < Cecum	GO:0004756	2884.24	6607.12	7539.21	5365.14	9602.26	92.2897	531.171	25916.8	13221.9	1393.55	10915.7	23141.8	516.065	4225.14	10978.6	697.803	11686.7	7331.08	33.4978	1380.54	2855.55	1761.23	0	7342.19	0
GO.0030490	Group	Group	-1.23488	0.55512	49	48	0.0309529	0.120844	GO:0042256	BP#mature ribosome assembly	23304.4	0.000493491	23304.4	9191.67	12347.1	15182.7	1	1	0.882353	0.000369657	0.00180419	0.589721	Appendix <= Terminal ileum < Cecum	GO:0042256	5712.58	28261.5	20590.6	17875.3	28969.7	336.793	728.7	29467.6	22974.2	33497.7	18731.6	32796.3	22331.6	9578.8	29498.5	1286.93	28208.2	16400.9	57.6914	9786.17	23522.1	3937.81	0	9305.38	0
GO.0008460	Group	Group	-1.14331	0.498868	49	47	0.0264429	0.120844	GO:0004788	MF#thiamine diphosphokinase activity	13362.3	0.000495041	13362.3	3489.72	7152.69	8185.74	1	0.933333	0.882353	0.00012146	0.0143357	0.140973	Appendix <= Terminal ileum < Cecum	GO:0004788	3741.64	13114.5	17283.4	12840.2	20272.3	70.7968	466.917	22959	15890.9	648.684	5310.32	26388.9	744.02	5831.83	18459.5	757.332	18193.1	10294.2	52.5685	1855.07	3818.9	1765.66	0	3909.08	0
GO.0006814	Group	Group	-1.43762	0.600534	49	48	0.0207135	0.120844	GO:0008879	MF#glucose-1-phosphate thymidylyltransferase activity	30832.9	0.000504224	30832.9	8220.64	18011.3	19462.5	1	1	0.941176	0.000105143	0.0272135	0.0818428	Appendix <= Terminal ileum < Cecum	GO:0008879	7147.96	30556.9	23364.1	18445	28882.3	288.923	744.008	14366.4	31005.6	18965.6	37323.3	40144.3	3565.63	9625.52	23001.5	1402.33	31462.2	17756.1	174.645	19387.1	47076.6	7861.66	0	17601.1	12.2699
GO.0019323	Group	Group	-1.23861	0.521128	49	47	0.0215885	0.120844	GO:0004825	MF#methionine-tRNA ligase activity	30315.6	0.000507556	30315.6	9571.61	17692	19585.8	1	1	0.882353	0.000145455	0.00952577	0.197591	Appendix <= Terminal ileum < Cecum	GO:0004825	6741.5	44991.9	20790.1	17490.4	29375.7	317.098	1462.37	60513.8	28488.3	32823.5	26155.9	12167.6	18416.4	10638.4	31254	1399.15	33927.2	20864.3	97.4105	8448.48	18774.4	7311.13	0	19324	0
GO.0016639	Group	Group	-1.17005	0.521311	49	47	0.029552	0.120844	GO:0008253	MF#5'-nucleotidase activity	35203.2	0.000507702	35203.2	11570.3	19798.1	22624	1	1	0.882353	0.000241729	0.00353804	0.397093	Appendix <= Terminal ileum < Cecum	GO:0008253	7459.02	31196.8	22189.4	17526.1	26773.8	452.208	1179.63	21241.7	14847.6	55821.7	78036.2	84015.6	20629.6	8367.57	23110.7	947.698	28857.7	17585.6	95.6273	9676.43	22610	9702.94	0	29950.4	0
GO.0043755	Group	Group	-0.987651	0.465101	49	46	0.0390036	0.120844	GO:0030001	BP#metal ion transport	74987	0.000507752	74987	23137.2	40565.8	47172.6	1	1	1	0.000145511	0.0095276	0.197603	Appendix <= Terminal ileum < Cecum	GO:0030001	22779.9	63895	75842.6	60967.6	101735	711.866	1783.53	87796.8	77258	31485	45458	135222	20504.5	32651.5	113345	4830.8	104673	62852.8	333.426	27255.5	60936.3	15265	11.3667	30253.5	35.1767
GO.0004401	Group	Group	-1.2558	0.545671	49	47	0.0258498	0.120844	GO:0006047	BP#UDP-N-acetylglucosamine metabolic process	8413.18	0.000509284	8413.18	2981.97	3852.43	5168.27	1	0.933333	0.941176	0.000418836	0.00162874	0.633178	Appendix <= Terminal ileum < Cecum	GO:0006047	2588.76	9888.48	7421.26	6380.34	10328	7.11749	4	542.362	7315.07	7349.51	2935.43	780.583	4647.06	3076.94	8776.79	143.738	6374.08	3572.44	20.0059	5814.51	13991.9	2670.78	5.90161	6260.46	0
GO.0004356	Group	Group	-1.36022	0.572951	49	48	0.0217307	0.120844	GO:0009443	BP#pyridoxal 5'-phosphate salvage	19513.4	0.000516377	19513.4	5851.28	11001.4	12378	1	1	0.882353	0.000120079	0.0174761	0.122372	Appendix <= Terminal ileum < Cecum	GO:0009443	5424.89	21256.7	15447.2	12029.9	18723.6	266.891	881.517	38829.5	17034.7	21036.1	23722.8	8872.32	3520.52	6579.62	17666.7	734.406	18445.2	10023.3	33.8595	7379.92	16914.5	3951.44	0	11339.6	0
GO.0009379	Group	Group	-1.2702	0.52956	49	47	0.0204791	0.120844	GO:0008108	MF#UDP-glucose:hexose-1-phosphate uridylyltransferase activity	16945.4	0.000517366	16945.4	3757.93	9468.9	10314.5	1	0.933333	0.882353	0.000101679	0.0424978	0.0545611	Appendix <= Terminal ileum < Cecum	GO:0008108	4258.56	13406.2	11502.5	8756.16	15512.9	264.207	728.917	27867.5	17951.6	14612.5	29912.9	55489.5	2210.29	4755.3	18056.9	919.862	20130.3	12298.2	0	2469.18	5530.17	2447.78	0	8547.71	0
GO.0004823	Group	Group	-1.24381	0.518137	49	47	0.0203824	0.120844	GO:0004712	MF#protein serine/threonine/tyrosine kinase activity	9348.71	0.000518186	9348.71	2062.89	4729.77	5515.86	1	0.866667	0.882353	0.000111238	0.0240064	0.0930906	Appendix <= Terminal ileum < Cecum	GO:0004712	1763.88	9130.56	7921.35	6107.37	10470.6	114.268	462.151	22520.1	11330.1	409.765	4174.97	20749.1	445.81	3947.53	13220.4	758.199	14796.7	9602.38	0	1549.98	3095.51	987.92	0	2852.64	0
GO.0052855	Group	Group	-1.28716	0.543977	49	48	0.0221459	0.120844	GO:0030573	BP#bile acid catabolic process	2863.45	0.000519231	2863.45	270.222	1357.44	1547.11	1	0.733333	0.882353	0.000109421	0.0262543	0.0860096	Appendix <= Terminal ileum < Cecum	GO:0030573	406.999	1194.66	808.04	441.859	1043.87	52.8771	436.746	18887.6	2648.61	722.802	2658.31	3311.19	0	126.45	544.157	70.9616	899.981	447.709	8.07754	112.829	305.01	508.813	0	2056.39	0
GO.0008977	Group	Group	-1.18129	0.522148	49	47	0.028339	0.120844	GO:0016987	MF#sigma factor activity	463117	0.000519841	463117	153084	255858	296303	1	1	1	0.000172654	0.0069227	0.253783	Appendix <= Terminal ileum < Cecum	GO:0016987	140750	609112	492401	476987	768849	2738.04	12815.2	577630	505267	237635	153307	243998	197683	201211	675517	22973.7	609704	352210	1177.85	144461	360146	80163.7	10.5907	145715	5.31915
GO.0004665	Group	Group	-1.18181	0.52209	49	47	0.0282558	0.120844	GO:0016798	MF#hydrolase activity, acting on glycosyl bonds	100073	0.000519841	100073	29246.5	59919.1	64460.4	1	1	0.941176	0.000172654	0.0069227	0.253783	Appendix <= Terminal ileum < Cecum	GO:0016798	20367.7	94585.8	76071.9	67375.3	105577	2086.41	5724.76	127478	68616.7	101311	222640	98889.3	35472.4	32158.8	83577.9	3074.45	79065.3	48416.3	230.206	11467.2	25992.1	27435.8	0	83004	18.1818
GO.0009411	Group	Group	-1.07049	0.452943	49	47	0.0222948	0.120844	GO:0003729	MF#mRNA binding	65336.3	0.000519841	65336.3	23025.5	36765.6	42471.7	1	1	0.941176	0.000172654	0.0069227	0.253783	Appendix <= Terminal ileum < Cecum	GO:0003729	15723.3	80557.5	52397.4	39011.7	63976.8	707.68	1990.74	85118.9	59083.5	68077.2	43506	66507.1	46627.2	25912.8	79037.1	2969.84	72364.1	38187	318.21	28547.9	68061.4	12759.6	0	28770.2	19.9589
GO.0019698	Group	Group	-1.31163	0.587703	49	47	0.030435	0.120844	GO:0008859	MF#exoribonuclease II activity	27639.8	0.000519841	27639.8	10018.1	15460.5	18019.9	1	1	0.941176	0.000172654	0.0069227	0.253783	Appendix <= Terminal ileum < Cecum	GO:0008859	6009.95	25129.6	18143.2	12897.6	20985.9	414.826	1000.23	32318.2	18608.6	47087	47344.6	19911.7	17304.6	7971.95	23136.8	798.247	22339	12955.2	98.9115	8481.67	20415.1	7865	0	25627.9	7.5188
GO.0006421	Group	Group	-1.15158	0.50868	49	46	0.028239	0.120844	GO:0030490	BP#maturation of SSU-rRNA	23781.3	0.000521241	23781.3	9199.96	13146.4	15628	1	1	0.941176	0.00022826	0.00412327	0.363874	Appendix <= Terminal ileum < Cecum	GO:0030490	6568.22	29131.8	24944.6	22396.4	32991.4	240.287	672.503	26861.4	23242.4	24177.8	12930.4	6016.89	19036	9901.85	29414.7	1353.47	29226	16643.6	71.2238	10020.3	25738.7	5259.08	0	10346.5	16.0428
GO.0006429	Group	Group	-1.24405	0.518019	49	47	0.0203326	0.120844	GO:0008460	MF#dTDP-glucose 4,6-dehydratase activity	30834.2	0.000522704	30834.2	8734.55	17837.9	19560.1	1	1	0.882353	0.000144548	0.0105708	0.185218	Appendix <= Terminal ileum < Cecum	GO:0008460	7633.54	21704.9	22044.5	17831.1	27315.4	492.165	1401.98	33576	21329.9	25476.7	46512.3	37210.3	4612.94	8467.13	24112.2	1149.87	29143.4	17629.4	95.9593	19553.9	51366.5	8295.32	0	18971.6	0
GO.0052717	Group	Group	-1.2096	0.520633	49	47	0.0245387	0.120844	GO:0006814	BP#sodium ion transport	154040	0.000524072	154040	48458.9	89906.3	99468.9	1	1	0.941176	0.000153439	0.00920028	0.206366	Appendix <= Terminal ileum < Cecum	GO:0006814	39571.3	132560	112268	93000.8	143167	2608.46	8496.16	255691	93156.6	178368	273137	195544	48167.2	43295.7	123732	6234.33	154713	94908.5	735.12	45529.2	107354	37916.7	6.73613	97537.8	0
GO.0003938	Group	Group	-1.27225	0.527585	49	48	0.0198495	0.120844	GO:0019323	BP#pentose catabolic process	20686.7	0.000525684	20686.7	5302.17	11647.3	12841	1	1	0.882353	0.000119322	0.0192565	0.113808	Appendix <= Terminal ileum < Cecum	GO:0019323	5020.49	28042	19599.3	15921.5	24551.5	207.74	853.183	11349.9	8246.97	4836.68	33677.6	34883.3	1721.77	6518.1	18020.5	323.932	13226.1	6487.57	76.7264	10218.4	26423.2	4759.99	0	8394.95	0
GO.0008861	Group	Group	-1.32544	0.575795	49	48	0.0258171	0.120844	GO:0016639	MF#oxidoreductase activity, acting on the CH-NH2 group of donors, NAD or NADP as acceptor	14412	0.000526088	14412	4135.72	8679.83	9277.49	1	1	0.882353	0.000110937	0.0263848	0.0862822	Appendix <= Terminal ileum < Cecum	GO:0016639	3065.49	15942.7	14846.2	10189.7	15034.4	104.761	521.281	19462.2	12620.2	9696.78	14932.7	8394.29	4955.9	4621.16	14094.1	1047.18	20713.1	14138.5	30.7675	5383.64	12348.3	3017.66	0	7669.77	0
GO.0003856	Group	Group	-1.07099	0.477439	49	46	0.0296375	0.120844	GO:0043755	MF#alpha-ribazole phosphatase activity	12754.3	0.000526572	12754.3	3057.77	8623.79	8352.93	1	0.933333	0.882353	0.000102656	0.0736889	0.0313596	Appendix < Terminal ileum <= Cecum	GO:0043755	2060.49	12012.3	10760.1	10314.2	15190.2	241.68	523.117	9972.57	13191.9	8252.23	24092.5	10528.5	1135.2	5528.87	15163.1	604.624	14038.3	8940	174.007	2879.74	5943.07	2450	0	7829.84	0
GO.0006428	Group	Group	-1.3288	0.575235	49	47	0.0253273	0.120844	GO:0004401	MF#histidinol-phosphatase activity	28182.5	0.000536374	28182.5	8589.89	15905.6	17925.4	1	1	0.882353	0.000126696	0.0169155	0.128485	Appendix <= Terminal ileum < Cecum	GO:0004401	10536.7	24260.6	30397.1	26549.7	43182.1	169.364	873.416	32233.8	29137.1	21745.7	31352.5	54394.1	10628.3	12554.2	38505	1230.5	33366.8	19583.6	50.0679	7251.91	17223.7	5759.25	0	12094.9	0
GO.0017150	Group	Group	-1.24254	0.531383	49	47	0.0236773	0.120844	GO:0004356	MF#glutamate-ammonia ligase activity	48169.5	0.000540583	48169.5	16181.2	26117.4	30726.4	1	1	0.941176	0.000161772	0.00888303	0.215409	Appendix <= Terminal ileum < Cecum	GO:0004356	14109	49684.3	46335.8	40062.4	64195.7	212.425	1015.41	46867.9	45253.3	49525.5	47053.9	52566	31099.4	20046.3	55821.6	2409.68	51481.9	31763.2	102.255	15025.4	35527	12920.8	7.46119	32786.5	0
GO.0052692	Group	Group	-1.20245	0.520958	49	47	0.0254396	0.120844	GO:0009379	CC#Holliday junction helicase complex	24637.5	0.000541925	24637.5	8304.16	13138.1	15647.9	1	1	0.882353	0.000203181	0.00556061	0.302801	Appendix <= Terminal ileum < Cecum	GO:0009379	5485.36	24695	23555.7	19851.8	33231.4	217.833	572.551	24501.9	19991.6	20676.9	17546.9	33097	16849.7	12657.9	41334.9	1392.87	31889.7	19909.1	137.394	4539.47	9987.42	5412.39	0	12164.4	0
GO.0004852	Group	Group	-1.25198	0.513252	49	47	0.0185452	0.120844	GO:0008907	MF#integrase activity	39730.6	0.000543269	39730.6	7707.67	21164.3	23486.3	1	1	0.882353	0.000106109	0.049017	0.0488105	Appendix < Terminal ileum < Cecum	GO:0008907	7147.39	27252.2	23420.5	18114.4	35166.9	765.862	4694.76	187764	59909.1	11240.8	29661.3	26949.9	3453.72	15202.4	51422.1	2750.91	48899.1	30281.9	33.5836	6251.26	14174.1	4322.1	0	15635.9	0
GO.0006422	Group	Group	-1.17831	0.535885	49	47	0.0328493	0.120844	GO:0004823	MF#leucine-tRNA ligase activity	27898.2	0.000549218	27898.2	9745.91	14895.5	17830.3	1	1	0.882353	0.00019167	0.00643766	0.274986	Appendix <= Terminal ileum < Cecum	GO:0004823	7351.43	27789.1	23630.9	18441.9	29603.4	249.594	674.232	27326.8	21374.2	30186.2	32509	37895.4	20466.8	10441.8	31084.2	1073.79	27046	16220.5	87.3201	9784.5	22126.4	6837.72	0	18077.3	0
GO.0051536	Group	Group	-1.32181	0.557079	49	48	0.0217994	0.120844	GO:0052855	MF#ADP-dependent NAD(P)H-hydrate dehydratase activity	20055.6	0.000549429	20055.6	6972.77	10831.3	12850.4	1	1	0.941176	0.000191743	0.00643902	0.274998	Appendix <= Terminal ileum < Cecum	GO:0052855	4223.21	23343.4	15533.5	13248.4	21303.9	154.603	729.966	25779.8	15550.5	28755.2	19214.1	32913.8	17318.8	7262.05	19010.7	703.933	16012.5	8703.93	67.1532	7088.65	16766.1	4246.06	0	13124.4	8.41149
GO.0004332	Group	Group	-1.20063	0.506313	49	47	0.0218742	0.120844	GO:0008977	MF#prephenate dehydrogenase (NAD+) activity	19439.7	0.000551438	19439.7	6598.37	11345.1	12700.3	1	1	0.882353	0.000142751	0.0129712	0.162207	Appendix <= Terminal ileum < Cecum	GO:0008977	5059.34	21853	18561.1	16415	26556.3	243.104	740.553	26896.6	18124.8	17979.6	18660.6	25603.6	14841.5	7881.94	21029.9	933.641	22748.1	13419.7	24.1532	4693.08	10878.9	4641.33	0	9096	0
GO.0008833	Group	Group	-1.2785	0.5478	49	47	0.0239292	0.120844	GO:0004665	MF#prephenate dehydrogenase (NADP+) activity	19439.7	0.000551438	19439.7	6581.7	11329.4	12689.8	1	1	0.882353	0.000142751	0.0129712	0.162207	Appendix <= Terminal ileum < Cecum	GO:0004665	5059.34	21853	18561.1	16415	26556.3	243.104	740.553	26896.6	18124.8	17979.6	18660.6	25603.6	14841.5	7881.94	21029.9	933.641	22498.1	13419.7	24.1532	4693.08	10878.9	4391.33	0	9096	0
GO.0004632	Group	Group	-1.24511	0.552994	49	48	0.0290628	0.120844	GO:0009411	BP#response to UV	15366.1	0.000551438	15366.1	4270.42	9522.32	9942.01	1	1	0.882353	0.000142751	0.0129712	0.162207	Appendix <= Terminal ileum < Cecum	GO:0009411	3607.51	12038	7963.48	6427.13	9263.61	415.166	1290.43	22359.7	7553.96	10697.6	33862.3	14674.2	2061.36	3608.3	7059.4	385.84	13441.9	7430.24	127.598	5804.82	15126.8	3911.88	0	9198.7	0
GO.0019305	Group	Group	-1.21059	0.518851	49	47	0.0239676	0.120844	GO:0019698	BP#D-galacturonate catabolic process	28232.5	0.000555905	28232.5	7114.42	14854.1	17126.3	1	1	0.882353	0.000125109	0.0205298	0.111176	Appendix <= Terminal ileum < Cecum	GO:0019698	5588.13	46805.8	33370.3	32396.4	49198.7	112.445	887.504	40509.9	21107.8	18077.2	10268.2	5770.09	7270.59	10457	28057.5	780.093	26360.1	16525.7	9.99515	8520.62	19716.4	4485.44	0	8390.37	0
GO.0008171	Group	Group	-1.30989	0.544017	49	48	0.0200257	0.120844	GO:0006421	BP#asparaginyl-tRNA aminoacylation	11925	0.000563196	11925	3026.03	6895.33	7455.83	1	0.933333	0.882353	0.000114737	0.0336165	0.0718714	Appendix <= Terminal ileum < Cecum	GO:0006421	1906.76	17727.4	9962.33	9049.66	14013.2	147.778	185.616	3429.93	9210.93	7435.47	15830.7	28906.5	1262.25	4219.41	10490.8	346.684	12158.7	7453.76	99.3559	2084.19	4424.23	2321.3	0	5802.01	0
GO.0008324	Group	Group	-1.4229	0.600517	49	49	0.0219732	0.120844	GO:0006429	BP#leucyl-tRNA aminoacylation	27800.7	0.000564113	27800.7	9735.27	14867.3	17783.4	1	1	0.882353	0.000201939	0.00620745	0.286035	Appendix <= Terminal ileum < Cecum	GO:0006429	7321.31	27789.1	23630.9	18441.9	29603.4	249.594	674.232	27326.8	21374.2	30098.9	32136.3	37841.9	20466.8	10441.8	31084.2	1073.79	27046	16220.5	87.3201	9784.5	22126.4	6813.62	0	17964.5	0
GO.0031564	Group	Group	-1.3309	0.548535	49	49	0.0191453	0.120844	GO:0052717	MF#tRNA-specific adenosine-34 deaminase activity	24024.9	0.000564113	24024.9	8529.19	13713	15703.7	1	1	0.882353	0.000201939	0.00620745	0.286035	Appendix <= Terminal ileum < Cecum	GO:0052717	6657.08	29652.4	23958.6	18307.5	29238.7	237.108	636.321	30087.3	23431.8	24389.8	16192.9	31218.4	18550.1	10026.5	28441.9	1135.76	27492.7	16645	91.3215	6665.02	15195.6	4769.04	0	9409.99	0
GO.0008422	Group	Group	-1.19964	0.550251	49	47	0.0342872	0.120844	GO:0003938	MF#IMP dehydrogenase activity	27645.9	0.000564328	27645.9	9978.58	15244.4	17935	1	1	0.941176	0.000202015	0.00620877	0.286047	Appendix <= Terminal ileum < Cecum	GO:0003938	11038.2	25579.2	24227.3	18017.4	28741.7	330.113	942.065	31561.8	23352.7	31908.9	27924	37249.4	18404.3	9866.67	29346.7	1186.28	27315.7	15977.1	89.6389	10840.6	26541.9	5881.75	0	13661.7	8.96879
GO.0004489	Group	Group	-1.30216	0.566205	49	48	0.0259473	0.120844	GO:0008861	MF#formate C-acetyltransferase activity	39538.1	0.000565109	39538.1	10589.4	21441.4	24397.8	1	1	0.941176	0.000141916	0.0143457	0.151554	Appendix <= Terminal ileum < Cecum	GO:0008861	8450.71	28873.6	25112.2	19053.5	29437.8	470.309	1870.74	55055.4	23414.8	50382.1	79028.6	111374	7684.86	10160.1	28319.5	1237.84	29474	16883.5	36.0013	8061.02	17583.9	9139.17	0	29436	7.22303
GO.0003924	Group	Group	-1.35866	0.567741	49	49	0.0207538	0.120844	GO:0004459	MF#L-lactate dehydrogenase activity	18332.1	0.000567114	18332.1	3226.53	9343.66	10589.5	1	0.866667	0.882353	0.000113017	0.040079	0.0610611	Appendix <= Terminal ileum < Cecum	GO:0004459	4579.48	15282.9	9302.57	6654.67	12086	258.535	1164.14	41872.4	19611.8	8324.16	32113.3	96049.1	3341.17	3678.91	14750.6	935.931	17398.5	9589.46	0	3078.94	6224.91	1504.69	0	4608.58	0
GO.0009267	Group	Group	-1.18918	0.546646	49	47	0.0346627	0.120844	GO:0003856	MF#3-dehydroquinate synthase activity	12217.1	0.000567214	12217.1	3496.76	6832.87	7679.61	1	0.933333	0.882353	0.000132661	0.018044	0.125562	Appendix <= Terminal ileum < Cecum	GO:0003856	4297.2	10651.7	10448.4	7968.45	13619.2	106.885	580.229	23078.1	12421	7782.17	7639.75	3911.02	768.968	4479.33	14454.1	745.055	13123.3	7930.37	68.6765	4526.49	10223.2	3544.29	0	9418.87	0
GO.0009372	Group	Group	-1.2569	0.544467	49	47	0.0254188	0.120844	GO:0006428	BP#isoleucyl-tRNA aminoacylation	21406.4	0.000570181	21406.4	7679.09	11810.6	13875	1	1	0.882353	0.000190495	0.0071751	0.259292	Appendix <= Terminal ileum < Cecum	GO:0006428	5839.33	21351.5	19460.6	15035.6	23546.3	250.082	744.975	30391.8	18837.9	20435.4	19396.3	28894.3	16035	7034.76	21735.2	1171.84	26212.1	15517.4	77.6835	7321.41	17115.4	4715.76	0	11473	0
GO.0034618	Group	Group	-1.16238	0.537749	49	47	0.0357773	0.120844	GO:0017150	MF#tRNA dihydrouridine synthase activity	49891.6	0.000570706	49891.6	15009.6	27494.4	31443	1	1	0.882353	0.000150537	0.0125403	0.169785	Appendix <= Terminal ileum < Cecum	GO:0017150	10491.3	50853.7	37007.8	30109.8	49201.2	537.727	1869.58	62825	41468.8	55239.2	67449.7	80906.1	29241.3	18940.4	50583.1	1968.05	46971.7	27128.4	142.793	11998.1	27813	11484.9	0	33390.3	0
GO.0008853	Group	Group	-1.23279	0.516517	49	48	0.0210752	0.120844	GO:0052692	MF#raffinose alpha-galactosidase activity	44194.8	0.000570706	44194.8	13084.4	25453.7	28169.2	1	1	0.882353	0.000150537	0.0125403	0.169785	Appendix <= Terminal ileum < Cecum	GO:0052692	14519.3	69947.5	46708.1	45049.5	65973.6	210.608	1052.39	39787	38294.1	19243.7	22583.7	11541.3	11790.7	20012.2	51531.9	2270.22	53256.1	30708.9	118.964	7807.22	17879.5	10428.8	0	21799	0
GO.0008484	Group	Group	-1.36754	0.586968	49	47	0.0241607	0.120844	GO:0004852	MF#uroporphyrinogen-III synthase activity	19150	0.000573905	19150	5917.94	9684.85	11815.6	1	1	0.882353	0.000179662	0.00827605	0.234332	Appendix <= Terminal ileum < Cecum	GO:0004852	5689.22	20873.7	14851.9	12612.9	19782.8	127.056	361.388	5625.27	10050.1	17363.7	24763.6	45112.1	6157.42	5804.37	17139.6	291.024	12170.9	6550.26	133.327	8774.09	21535.6	5050.65	0	10713.4	0
GO.0006437	Group	Group	-1.3108	0.545116	49	48	0.0201817	0.120844	GO:0006422	BP#aspartyl-tRNA aminoacylation	23538.2	0.00057417	23538.2	8157.66	13666.1	15404.9	1	1	0.882353	0.000159712	0.0109411	0.189625	Appendix <= Terminal ileum < Cecum	GO:0006422	7015.14	26555.9	24337	19958.6	31674.5	231.675	490.367	25314.7	28865.8	18618.3	12740	25307.6	12556.8	11196.2	34324.3	1744.72	33986.2	21838.5	74.273	8136.46	16353.5	4526.63	0	9627.28	0
GO.0008478	Group	Group	-1.2642	0.563357	49	48	0.0295781	0.120844	GO:0051536	MF#iron-sulfur cluster binding	361689	0.000574389	361689	112931	200797	229719	1	1	0.941176	0.000159774	0.0109432	0.189637	Appendix <= Terminal ileum < Cecum	GO:0051536	100284	355607	293467	235201	378457	3899	14298	485469	299082	296147	457824	391181	138324	124468	375991	16010.9	365147	217009	1107.02	84433.7	196125	95437.3	0	254782	75.0069
GO.0051117	Group	Group	-1.21317	0.56679	49	45	0.0375403	0.120844	GO:0004332	MF#fructose-bisphosphate aldolase activity	46203.7	0.000575241	46203.7	14216.1	25436.3	29206.6	1	1	0.882353	0.000169411	0.00952577	0.211124	Appendix <= Terminal ileum < Cecum	GO:0004332	11663.7	55240	37866.5	30642.3	47469.4	399.662	1366.75	40372.9	27354.9	46952.5	75807.5	114346	17083.1	14261.3	42193.6	1605.6	39041.4	22719.1	99.2662	14500.6	33640.4	9000.58	0	20617	0
GO.0003942	Group	Group	-1.27854	0.562806	49	48	0.027723	0.120844	GO:0008833	MF#deoxyribonuclease IV (phage-T4-induced) activity	16580.7	0.000577655	16580.7	4972.94	9546.07	10586.7	1	1	0.882353	0.000140975	0.0158416	0.141422	Appendix <= Terminal ileum < Cecum	GO:0008833	4418.19	19228.5	15886.5	12684.2	21456.9	170.527	739.827	28937.3	15699.4	13736.9	21821.4	28434.8	2471.12	5699.18	20788.1	819.536	17443.5	10603.8	45.576	2795.45	6261.51	3883.4	0	8146.9	0
GO.0003951	Group	Group	-1.39722	0.564177	49	48	0.0169211	0.120844	GO:0004632	MF#phosphopantothenate--cysteine ligase activity	20070.9	0.000577875	20070.9	6345.03	11494.5	12893.6	1	1	0.941176	0.00014103	0.0158443	0.141432	Appendix <= Terminal ileum < Cecum	GO:0004632	5160.9	19238.2	17545.5	13635	21502.8	280.152	825.797	31457.7	17093.4	12436.4	15748.7	7704.83	12293.9	8413.53	23241.3	913.114	20839.4	12393.3	96.7579	6488.01	14955.7	4333.25	0	10958.7	5.58722
GO.0004479	Group	Group	-1.20788	0.504739	49	47	0.0207544	0.120844	GO:0019305	BP#dTDP-rhamnose biosynthetic process	51984.6	0.000578121	51984.6	14131.1	29837.1	32713	1	1	0.882353	0.000131987	0.0198842	0.116849	Appendix <= Terminal ileum < Cecum	GO:0019305	11971.1	61697.5	48830.5	41526.8	61196.8	496.653	1187.48	39602.4	52410.2	27119.4	47743.3	121545	5511.05	19976.5	52761.5	3165.67	74810.8	44601.7	272.811	15830.1	38342.1	9352.05	0	14716.5	0
GO.0019318	Group	Group	-1.31294	0.534398	49	47	0.017763	0.120844	GO:0009024	MF#tagatose-6-phosphate kinase activity	30038.1	0.000579956	30038.1	3861.64	11666.6	15651.1	1	0.933333	0.941176	0.000117264	0.0362179	0.0681805	Appendix <= Terminal ileum < Cecum	GO:0009024	3957.94	10541	7634.31	6587.17	12009.4	178.459	1244.56	45477.4	19083.6	22060.7	74577.7	275274	1141.31	4200.17	16476.4	890.1	18818.9	11631.3	18.6738	2001.11	4021.45	2646.3	0	8842.96	7.68246
GO.0008677	Group	Group	-1.15743	0.50858	49	46	0.0274579	0.120844	GO:0008171	MF#O-methyltransferase activity	21885.8	0.000583698	21885.8	6975.09	11118.6	13585.8	1	1	0.941176	0.000237457	0.00497633	0.33905	Appendix <= Terminal ileum < Cecum	GO:0008171	4735.78	39135.3	20971.8	18096.1	28099.2	113.222	481.167	26749.9	17974.1	20331.8	6829.49	20365.2	4400.84	9020.64	26722.1	757.755	23448.5	12785.9	76.9993	4287.61	9445.78	4598.98	0	8431.19	16.7652
GO.0016853	Group	Group	-1.41863	0.587997	49	49	0.0197921	0.120844	GO:0008324	MF#cation transmembrane transporter activity	159043	0.000586395	159043	55472.7	88242	102774	1	1	1	0.00020078	0.0069227	0.26992	Appendix <= Terminal ileum < Cecum	GO:0008324	37308.4	189030	153037	131743	209338	1399.05	5078.88	193991	130321	168752	153285	205570	132545	63406.4	178260	5377.55	152135	83898.9	421.06	37322.7	87869.8	33400.7	7.75194	73287.8	7.86198
GO.0019262	Group	Group	-1.26349	0.558347	49	48	0.0283018	0.120844	GO:0031564	BP#transcription antitermination	84882.1	0.000586395	84882.1	29602.1	44866.1	54076.5	1	1	1	0.00020078	0.0069227	0.26992	Appendix <= Terminal ileum < Cecum	GO:0031564	20061.3	83449.7	69177.1	55239.9	89745.9	835.674	3402.31	132004	78201.6	118667	85154.2	126201	74592.8	29423	95252	4121.4	89231	52747.9	315.989	28464.8	65378.9	17743.7	21.737	55210.6	6.96581
GO.0009380	Group	Group	-1.19874	0.512346	49	47	0.0235986	0.120844	GO:0008422	MF#beta-glucosidase activity	50820.1	0.00058939	50820.1	13311.8	27875.1	31377.5	1	1	0.882353	0.000121222	0.0326402	0.0758977	Appendix <= Terminal ileum < Cecum	GO:0008422	9411.29	23995.3	37681.9	33342	54343.1	575.481	2866.17	128669	44698.6	61238.9	74241.8	137030	17937.4	20625.3	59590.3	2245.7	51371.7	32459.7	42.368	16378.1	40123.2	9608.91	0	27301	0
GO.0015846	Group	Group	-1.31076	0.556746	49	47	0.0227868	0.120844	GO:0004489	MF#methylenetetrahydrofolate reductase (NAD(P)H) activity	25263.1	0.000596104	25263.1	9720.7	14009.2	16600.8	1	1	0.941176	0.000278672	0.00396949	0.397969	Appendix <= Terminal ileum < Cecum	GO:0004489	6512.4	30945.9	24675.7	22181.7	34540.1	311.759	866.316	27666.8	24669.4	38505	20018.2	27870.3	27331.2	9804.81	27504.9	1046.59	29158	17336.6	56.9604	11586.8	26925.2	4931.08	0	11136	6.15385
GO.0019808	Group	Group	-1.31038	0.556728	49	47	0.0228198	0.120844	GO:0003924	MF#GTPase activity	414277	0.000597514	414277	150117	225928	268066	1	1	1	0.000250009	0.00479393	0.351724	Appendix <= Terminal ileum < Cecum	GO:0003924	101370	474658	385955	310803	495781	4699.82	13695.9	482088	370106	474758	383795	545738	277722	156996	461160	17588.2	427617	257309	1380.6	125668	293881	89957.4	26.0752	208863	61.9107
GO.0009082	Group	Group	-1.32634	0.559336	49	48	0.0218772	0.120844	GO:0009267	BP#cellular response to starvation	37000.6	0.000598919	37000.6	11841.1	23244.7	24526.3	1	1	0.882353	0.00014867	0.0153275	0.148255	Appendix <= Terminal ileum < Cecum	GO:0009267	10129.5	27869	25409	23741	37071.6	941.292	2295.4	65259.1	30968.4	59364.9	83244.9	31900.8	12027.4	12598.5	33269.5	1535.35	38304.8	24819.8	60.0279	9451.27	22594.4	8090.22	0	26305.2	0
GO.0030604	Group	Group	-1.05638	0.471042	49	46	0.0296758	0.120844	GO:0009372	BP#quorum sensing	34738.9	0.000598919	34738.9	10658.6	19346.3	22027.1	1	1	0.882353	0.00014867	0.0153275	0.148255	Appendix <= Terminal ileum < Cecum	GO:0009372	8433.65	32282.4	26745.5	22578.1	39977.7	285.514	977.704	39502.2	37400.1	52367.4	40277.8	66086.4	16927.8	13520.9	46316.2	2186.24	54072.5	36909.4	121.947	9153.48	20073.6	5659.08	0	19983.9	0
GO.0006007	Group	Group	-1.16796	0.508508	49	47	0.0261294	0.120844	GO:0034618	MF#arginine binding	28668.7	0.000600734	28668.7	9088.82	16842.4	18571.8	1	0.933333	0.941176	0.000143872	0.0171938	0.135036	Appendix <= Terminal ileum < Cecum	GO:0034618	6482.19	28768.1	22175.1	17927	28557.4	425.31	1543.08	37971.3	22340.3	46770.3	56329.2	63843.4	5928.28	9279.97	28888.5	1146.26	25160.6	14500.6	34.8378	9274.57	21193.5	5475.5	0	15148.9	24.8073
GO.0005534	Group	Group	-1.30571	0.590155	49	47	0.0318276	0.120844	GO:0008853	MF#exodeoxyribonuclease III activity	20741.2	0.00060247	20741.2	6921.91	11256.3	13220.1	1	1	0.941176	0.000211506	0.00667692	0.280831	Appendix <= Terminal ileum < Cecum	GO:0008853	5011.95	21793.7	12399.2	10139.9	16196.6	404.663	1201.49	35273.4	12064.5	29068.1	38824.9	16941.7	15069.9	5258.61	18213.6	912.622	17023.4	9318.44	95.9278	9382.75	21281.2	4491.59	0	14334.4	7.36377
GO.0003746	Group	Group	-1.26885	0.532299	49	49	0.0212296	0.120844	GO:0008484	MF#sulfuric ester hydrolase activity	142263	0.000605781	142263	42814.1	77947.3	89505.8	1	1	0.882353	0.000157738	0.013415	0.1662	Appendix <= Terminal ileum < Cecum	GO:0008484	37116.2	190238	120199	109603	167025	1062.6	3954.1	97614	94439.5	119965	179286	176145	52631.5	45391.1	126073	4106.86	129272	74396.8	431.881	39005.4	96834.9	32389.5	0	74798.5	0
GO.0004822	Group	Group	-1.30736	0.570915	49	48	0.0265594	0.120844	GO:0006437	BP#tyrosyl-tRNA aminoacylation	25075	0.000609243	25075	9337.85	14132	16461	1	1	0.941176	0.00023602	0.00556182	0.320975	Appendix <= Terminal ileum < Cecum	GO:0006437	6118.22	28788.6	23565.2	18049.1	28543.6	291.647	940.17	33521.1	20300.7	28374.8	25212.9	30050.2	17981.8	9939.77	29840.4	1259.85	26898	16247.6	118.275	8982.44	21089.3	5396.49	0	12407.9	5.41516
GO.0004476	Group	Group	-1.20874	0.512227	49	47	0.02249	0.120844	GO:0008478	MF#pyridoxal kinase activity	21842.6	0.000612152	21842.6	6265.52	12367.1	13786.7	1	1	0.941176	0.000147802	0.0169183	0.138314	Appendix <= Terminal ileum < Cecum	GO:0008478	5689.05	21901.1	15698.2	12036.7	18731.9	312.749	984.696	40278.5	17171.6	22320.7	33333.9	12036.7	3558.84	6647.04	18331.4	760.476	19306.1	10327	33.8595	7425.02	16965	5147.18	8.26446	17203	0
GO.0046537	Group	Group	-1.18109	0.54367	49	47	0.034899	0.120844	GO:0051117	MF#ATPase binding	8684.85	0.000614131	8684.85	1449.2	3850.95	4792.79	1	0.933333	0.823529	0.000132555	0.0259464	0.0958397	Appendix <= Terminal ileum < Cecum	GO:0051117	2119.2	13832.8	7927.05	7920.7	11654.6	0	0	141.88	4200.63	404.925	5744.07	25747.6	532.261	2852.96	6855.9	105.92	5734.28	2880.61	15.3719	5675.06	15116.4	1336.36	0	1921.73	0
GO.0006177	Group	Group	-1.3473	0.563642	49	48	0.0208922	0.120844	GO:0003942	MF#N-acetyl-gamma-glutamyl-phosphate reductase activity	26462.3	0.000620819	26462.3	8156.59	15560.6	17076.3	1	1	0.941176	0.00015682	0.0148307	0.155347	Appendix <= Terminal ileum < Cecum	GO:0003942	6066.16	23612.7	20516.3	18023	28637.6	342.979	1537.37	37262.7	21322.9	29023.4	40881.9	37216	18242.9	10177.6	27532.5	1058.94	24102.2	14169.7	64.4279	8270.18	18843	5911.92	0	15945.2	4.98753
GO.0004528	Group	Group	-1.42706	0.567305	49	47	0.0153626	0.120844	GO:0003951	MF#NAD+ kinase activity	54193.1	0.00062261	54193.1	19292.4	27638.2	34296.3	1	1	0.941176	0.000361151	0.00291468	0.493419	Appendix <= Terminal ileum < Cecum	GO:0003951	14372.6	55155.2	52368.4	39512.8	63379.6	342.774	1469.5	58768.1	48526.4	56221.4	55967.5	121211	34858.5	19403.7	60047.9	2297.5	53434	31493.6	152.371	19915.3	47071.4	11742.7	0	25254.8	7.63359
GO.0004594	Group	Group	-1.32842	0.590549	49	47	0.0292071	0.120844	GO:0004479	MF#methionyl-tRNA formyltransferase activity	23532.1	0.000623992	23532.1	8177.54	12156.8	14885.2	1	1	0.882353	0.00024841	0.00535892	0.333199	Appendix <= Terminal ileum < Cecum	GO:0004479	6094.27	19195.4	19725.2	15095.6	24517	277.692	839.567	28099.1	17695	25837.5	24638	36611.8	17401.3	7685.85	22622.1	900.269	23522.3	13820.1	66.7471	9274.49	21640	5278.5	0	14784.2	0
GO.0071472	Group	Group	-1.18245	0.51529	49	47	0.0262609	0.120844	GO:0019318	BP#hexose metabolic process	26267.9	0.000629566	26267.9	7500.77	14249.5	16353.2	1	1	0.882353	0.000198257	0.0085739	0.239554	Appendix <= Terminal ileum < Cecum	GO:0019318	7187.65	36377.2	27699.4	27072.4	43247.1	86.9363	523.549	24909.1	23014.6	1553.5	5511.18	21973.3	5148.89	10625.9	32703.2	1107.45	31131.1	18456.9	49.408	4611.41	11204	6416.98	0	9559.87	0
GO.0070006	Group	Group	-1.28795	0.521097	49	47	0.0171293	0.120844	GO:0050830	BP#defense response to Gram-positive bacterium	2763.74	0.000633818	2763.74	476.563	1939.04	1777.46	1	0.8	0.882353	0.000124951	0.0775211	0.0334198	Appendix < Terminal ileum <= Cecum	GO:0050830	577.961	3677.17	3136.16	3017.44	5049.61	43.7626	53.2731	2588.98	4216.32	0	32.1932	252.87	235.112	1745.97	6054.97	230.579	4125.21	2474.24	0	484.235	925.097	100.638	0	317.714	0
GO.0006541	Group	Group	-1.33499	0.571291	49	49	0.0237627	0.120844	GO:0008677	MF#2-dehydropantoate 2-reductase activity	19522.1	0.000633915	19522.1	5829.79	11067.7	12397.4	1	0.933333	0.882353	0.000155605	0.0163626	0.14499	Appendix <= Terminal ileum < Cecum	GO:0008677	3919.38	28403.2	14164.5	12559.1	19725.9	163.744	583.71	13137.8	15240.3	21921.6	32624.6	30985.4	8212.5	8104.97	22224.2	601.175	16000.1	9598.49	58.2313	2678.55	6191.36	4504.72	0	12043.3	0
GO.0019242	Group	Group	-1.27024	0.595998	49	47	0.0383248	0.120844	GO:0016853	MF#isomerase activity	241715	0.000634783	241715	77548.8	129943	152682	1	1	1	0.000234591	0.00620877	0.303541	Appendix <= Terminal ileum < Cecum	GO:0016853	54729.4	193778	152925	133419	208371	2849.97	11289.2	289241	150465	313207	460081	715676	174508	65144.3	209449	6762.81	176426	101598	709.09	59548	145819	54360.4	9.06344	145908	19.9564
GO.0008925	Group	Group	-1.26033	0.551565	49	47	0.0268697	0.120844	GO:0019262	BP#N-acetylneuraminate catabolic process	38201.3	0.000634868	38201.3	10150.2	23115.1	24380.3	1	1	0.941176	0.000155847	0.0163736	0.145031	Appendix <= Terminal ileum < Cecum	GO:0019262	8635.56	23405.2	19487.9	16356.8	26250.3	1058.23	3007.71	70148.8	26818.3	46829.9	88106.4	103515	5280.28	10006.1	30462.3	1054.4	28055.7	16689.2	98.1996	8744.73	19930.3	6255.87	6.25	16740.8	0
GO.0008289	Group	Group	-1.30449	0.577581	49	49	0.0285928	0.120844	GO:0009380	CC#excinuclease repair complex	71640	0.000642578	71640	26426.9	40392.8	46958.4	1	1	0.882353	0.000221332	0.0071751	0.275668	Appendix <= Terminal ileum < Cecum	GO:0009380	19264.1	80241.7	69053.3	54771.9	88299.3	800.607	2368.68	85913.7	61660.2	73225.3	72659.9	84493	52784.6	27387.8	77561.4	3174.66	75804.2	45023	296.998	22580.1	52040.4	16396.4	0	35279.6	0
GO.0009368	Group	Group	-1.20131	0.569649	49	45	0.0403128	0.120844	GO:0015846	BP#polyamine transport	22423.5	0.000642578	22423.5	7395.36	11864	14159.5	1	1	0.882353	0.000221332	0.0071751	0.275668	Appendix <= Terminal ileum < Cecum	GO:0015846	5542.08	19227.1	18972.1	12588.1	20657.4	312.743	709.264	26548.3	14963.8	31887.2	38986.5	35434.7	4603.15	7017.6	22886.7	781.382	20287.6	12018	46.8174	7547.24	17934.8	5726.8	0	17073.3	0
GO.0047334	Group	Group	-1.31276	0.559388	49	47	0.0232025	0.120844	GO:0019808	MF#polyamine binding	22414	0.000642578	22414	7384.13	11863.5	14152.6	1	1	0.882353	0.000221332	0.0071751	0.275668	Appendix <= Terminal ileum < Cecum	GO:0019808	5542.08	19227.1	18972.1	12588.1	20657.4	312.743	709.264	26548.3	14963.8	31887.2	38986.5	35434.7	4603.15	7017.6	22886.7	781.382	20287.6	12018	46.8174	7547.24	17934.8	5558.25	0	16938.5	0
GO.0018801	Group	Group	-1.35358	0.583014	49	47	0.0246342	0.120844	GO:0009082	BP#branched-chain amino acid biosynthetic process	37555	0.000646	37555	11147.3	22018.7	24080.9	1	1	0.941176	0.000145057	0.0225806	0.111533	Appendix <= Terminal ileum < Cecum	GO:0009082	8745.51	37838.5	28654.6	24773.2	40295.1	672.127	1694.95	55233.8	30857.9	47116.7	46220.7	39454.6	13576.4	12600.8	37903.7	1577.48	40968.6	23518.7	85.3869	9336.62	22109.4	8595.81	0	25031.1	5.47945
GO.0004326	Group	Group	-1.25465	0.58397	49	48	0.0368597	0.120844	GO:0030604	MF#1-deoxy-D-xylulose-5-phosphate reductoisomerase activity	23399.7	0.000647304	23399.7	7892.37	13512.5	15222.3	1	0.933333	0.882353	0.000175076	0.0125336	0.181865	Appendix <= Terminal ileum < Cecum	GO:0030604	5137.91	23908.8	19008.2	17012.3	26882.1	357.03	953.348	34354.3	20956.4	27853.7	26070.4	11386.7	20696.4	10216.6	25171.9	992.873	22652.6	14047.6	83.964	10397.6	25496.8	4961.93	0	13818.9	0
GO.0003841	Group	Group	-1.27149	0.599003	49	47	0.0390774	0.120844	GO:0006007	BP#glucose catabolic process	34592.5	0.000647845	34592.5	10121.3	19320.3	21802.8	1	1	0.882353	0.000154819	0.0180528	0.135239	Appendix <= Terminal ileum < Cecum	GO:0006007	8801.79	41465.5	34028.1	30982.3	46641.5	289.754	945.022	29310	25939.5	25608.4	29969.6	15101.5	13060.5	13448.6	38245.3	1240.62	34109.2	20536.8	57.3196	9398.83	21990.8	9161.7	0	22441	0
GO.0009307	Group	Group	-1.17439	0.506027	49	47	0.0246857	0.120844	GO:0005534	MF#galactose binding	24283.1	0.000647845	24283.1	7472.35	14298.6	15672.9	1	1	0.882353	0.000154819	0.0180528	0.135239	Appendix <= Terminal ileum < Cecum	GO:0005534	6175.14	23243.7	27346.4	21092.6	34652.5	304.243	1020.67	32066.4	23112.9	21643.2	34510.8	31001.8	3257.04	8800.41	24133.3	1271.3	29846.4	18454.7	45.729	6486.15	16475.8	4963.41	0	12222	0
GO.0050355	Group	Group	-1.22316	0.496708	49	47	0.0175168	0.120844	GO:0003746	MF#translation elongation factor activity	207587	0.000648238	207587	71232.9	113399	133169	1	1	1	0.000208935	0.00827769	0.249617	Appendix <= Terminal ileum < Cecum	GO:0003746	49819.7	185898	147901	111584	177663	3452.69	9043.4	258315	137711	292776	343783	337801	134976	56968.5	175657	7382.2	181999	107548	820.443	68619.6	162823	46295.4	43.3709	138613	58.8844
GO.0004750	Group	Group	-1.20865	0.51925	49	47	0.0242852	0.120844	GO:0004822	MF#isoleucine-tRNA ligase activity	26357	0.000648275	26357	8488.09	14180.7	16662.5	1	1	0.941176	0.000175344	0.0125426	0.18191	Appendix <= Terminal ileum < Cecum	GO:0004822	6491.28	22057.2	20286.9	15119.4	23612.8	293.748	826.241	32492.2	19034.7	24924.7	34174.2	37787.8	16243.7	7152.07	22771.4	1182.51	27082.8	15959.4	77.6835	7912.56	18426.6	6455.56	0	18286.5	8.06452
GO.0032264	Group	Group	-1.31525	0.557756	49	48	0.0225803	0.120844	GO:0004476	MF#mannose-6-phosphate isomerase activity	23389.3	0.000650726	23389.3	7235.38	12453.7	14650.2	1	1	0.882353	0.000197044	0.00952577	0.225314	Appendix <= Terminal ileum < Cecum	GO:0004476	5510.13	26465.6	15067.1	13237.6	21412.6	246.871	594.366	15601.1	16117.1	29765.7	41782.7	79784.1	11741.9	7200.42	22293.5	704.17	20353.4	12981.1	70.5848	10039.5	24088.8	5124.87	0	10886.7	0
GO.0004618	Group	Group	-1.16088	0.481785	49	47	0.019942	0.120844	GO:0046537	MF#2,3-bisphosphoglycerate-independent phosphoglycerate mutase activity	29015.6	0.000657777	29015.6	8587.04	16581	18447.9	1	1	0.882353	0.000164239	0.0158416	0.151986	Appendix <= Terminal ileum < Cecum	GO:0046537	7569.29	36034.8	30772.2	28779.7	45071.2	231.618	1050.19	45586.6	28624	16376	8639.18	4637.13	11370.4	14138.7	38063.3	1257.51	30837.3	18379.4	24.1165	12096.8	29096.7	5947.42	0	10834.2	0
GO.0050580	Group	Group	-1.11545	0.493734	49	46	0.0285492	0.120844	GO:0006177	BP#GMP biosynthetic process	50898.7	0.000660225	50898.7	18732.6	28795	33383.3	1	1	0.941176	0.00023317	0.0069227	0.286748	Appendix <= Terminal ileum < Cecum	GO:0006177	13363.6	53702.1	52292.1	40628.5	65815.2	432.981	1283.01	55571.6	50302	53646	39752.6	69136.1	36252.4	22333.5	66271.2	2399.56	57088.4	33381.7	179.017	16054.6	37441.7	10868.8	0	25085.1	8.46233
GO.0008959	Group	Group	-1.21445	0.524969	49	48	0.0251257	0.120844	GO:0004528	MF#phosphodiesterase I activity	10141.5	0.000663462	10141.5	1994.19	5018.56	5870.06	1	1	0.882353	0.000143198	0.0272096	0.0960707	Appendix <= Terminal ileum < Cecum	GO:0004528	2859.36	19359	8238.38	8255.12	12416.2	39.5263	51.0587	2703.38	9517.33	253.821	18.9983	833.308	809.239	4600.06	14627.1	621.338	11342.7	6310.93	37.662	8633.65	20051.6	1632.18	0	3759.23	0
GO.0070417	Group	Group	-1.17684	0.51197	49	47	0.0260179	0.120844	GO:0004594	MF#pantothenate kinase activity	35238.2	0.000665069	35238.2	11514.7	19960.5	22675.5	1	1	0.882353	0.000174196	0.0138722	0.170267	Appendix <= Terminal ileum < Cecum	GO:0004594	7988.41	34269.4	34022.7	28566.2	47684.4	554.924	1363.75	46250.7	31388.9	42218.1	38290.6	42365.2	20343	15109	46462.1	1553.42	35094.2	21920.3	77.7796	5633.92	12776	6404.53	0	18551	0
[truncated: 5,047 more rows]
[truncated: 25 more columns]

## Sheet: sTable8.Uniref
sTable8.The abundance of uniref pathway.
Maaslin2
[truncated: 543 more rows]
[truncated: 23 more columns]

## Sheet: sTable9.diversity
sTable9. The alpha diversity.
[truncated: 50 more rows]

## Sheet: sTable10. Corr_taxon_GO
sTable10. The correlation between species and pathway.
[truncated: 72 more rows]
